# Supplementary material for: Editorial Note: Regulation of Vapor Pressure Deficit by Greenhouse Micro-Fog Systems Improved Growth and Productivity of Tomato via Enhancing Photosynthesis during Summer Season
Source: PLoS One. 2026 Jun 15;21(6):e0351610. doi: 10.1371/journal.pone.0351610 (PMC13268176; doi:10.1371/journal.pone.0351610)
Supplement: S1 File — (XLSX) [file pone.0351610.s001.xlsx]

## Sheet: Fig 2 environmental data 
	Time	T(Control)	RH (Control)	VPD (Control)		T(Humidification)	RH(Humidification)	VPD (Humidification)
	2014-08-19	22.42	82.8	0.466204		22.325	84.24	0.424712
	2014-08-19 00:01:00	22.325	84	0.43118		22.325	83.07	0.456242
	2014-08-19 00:02:00	22.42	82.8	0.466204		22.325	81.9	0.487772
	2014-08-19 00:03:00	22.42	84	0.433678		22.42	83.07	0.458885
	2014-08-19 00:04:00	22.42	84	0.433678		22.325	83.07	0.456242
	2014-08-19 00:05:00	22.325	82.8	0.463518		22.325	84.24	0.424712
	2014-08-19 00:06:00	22.325	84	0.43118		22.42	81.9	0.490598
	2014-08-19 00:07:00	22.42	85.2	0.401152		22.42	81.9	0.490598
	2014-08-19 00:08:00	22.42	84	0.433678		22.42	83.07	0.458885
	2014-08-19 00:09:00	22.42	82.8	0.466204		22.325	83.07	0.456242
	2014-08-19 00:10:00	22.325	82.8	0.463518		22.23	84.24	0.422263
	2014-08-19 00:11:00	22.325	84	0.43118		22.42	83.07	0.458885
	2014-08-19 00:12:00	22.42	85.2	0.401152		22.325	81.9	0.487772
	2014-08-19 00:13:00	22.23	82.8	0.460846		22.23	83.07	0.453612
	2014-08-19 00:14:00	22.325	82.8	0.463518		22.135	83.07	0.450995
	2014-08-19 00:15:00	22.23	84	0.428694		22.135	85.41	0.38866
	2014-08-19 00:16:00	22.135	82.8	0.458187		22.04	83.07	0.448391
	2014-08-19 00:17:00	22.04	84	0.42376		22.04	84.24	0.417404
	2014-08-19 00:18:00	22.135	82.8	0.458187		22.135	83.07	0.450995
	2014-08-19 00:19:00	22.23	82.8	0.460846		22.135	84.24	0.419827
	2014-08-19 00:20:00	22.23	84	0.428694		22.135	85.41	0.38866
	2014-08-19 00:21:00	22.135	82.8	0.458187		22.04	84.24	0.417404
	2014-08-19 00:22:00	22.135	82.8	0.458187		22.04	84.24	0.417404
	2014-08-19 00:23:00	22.135	84	0.426221		22.04	85.41	0.386416
	2014-08-19 00:24:00	22.135	84	0.426221		21.945	85.41	0.384184
	2014-08-19 00:25:00	22.23	84	0.428694		22.04	85.41	0.386416
	2014-08-19 00:26:00	22.135	82.8	0.458187		22.04	85.41	0.386416
	2014-08-19 00:27:00	22.135	82.8	0.458187		22.04	84.24	0.417404
	2014-08-19 00:28:00	22.135	84	0.426221		21.945	84.24	0.414992
	2014-08-19 00:29:00	22.135	84	0.426221		21.945	85.41	0.384184
	2014-08-19 00:30:00	22.135	82.8	0.458187		22.04	84.24	0.417404
	2014-08-19 00:31:00	22.135	82.8	0.458187		22.04	84.24	0.417404
	2014-08-19 00:32:00	22.135	84	0.426221		21.945	83.07	0.445801
	2014-08-19 00:33:00	22.04	84	0.42376		21.945	85.41	0.384184
	2014-08-19 00:34:00	22.04	84	0.42376		21.945	84.24	0.414992
	2014-08-19 00:35:00	22.135	82.8	0.458187		22.04	84.24	0.417404
	2014-08-19 00:36:00	22.04	82.8	0.455542		21.945	85.41	0.384184
	2014-08-19 00:37:00	22.04	84	0.42376		21.945	84.24	0.414992
	2014-08-19 00:38:00	22.135	84	0.426221		21.945	84.24	0.414992
	2014-08-19 00:39:00	22.135	84	0.426221		21.85	83.07	0.443223
	2014-08-19 00:40:00	22.135	82.8	0.458187		21.945	85.41	0.384184
	2014-08-19 00:41:00	22.04	84	0.42376		22.04	84.24	0.417404
	2014-08-19 00:42:00	22.04	84	0.42376		22.04	85.41	0.386416
	2014-08-19 00:43:00	22.135	82.8	0.458187		21.945	85.41	0.384184
	2014-08-19 00:44:00	22.135	84	0.426221		21.945	85.41	0.384184
	2014-08-19 00:45:00	22.135	82.8	0.458187		21.945	85.41	0.384184
	2014-08-19 00:46:00	22.04	82.8	0.455542		21.85	86.58	0.351332
	2014-08-19 00:47:00	22.04	84	0.42376		21.85	85.41	0.381963
	2014-08-19 00:48:00	21.945	84	0.421312		21.945	85.41	0.384184
	2014-08-19 00:49:00	21.85	84	0.418876		21.945	86.58	0.353375
	2014-08-19 00:50:00	22.04	84	0.42376		21.945	85.41	0.384184
	2014-08-19 00:51:00	21.85	84	0.418876		21.945	85.41	0.384184
	2014-08-19 00:52:00	21.85	85.2	0.38746		21.945	86.58	0.353375
	2014-08-19 00:53:00	21.85	85.2	0.38746		21.945	85.41	0.384184
	2014-08-19 00:54:00	21.85	85.2	0.38746		21.85	84.24	0.412593
	2014-08-19 00:55:00	22.04	84	0.42376		21.85	85.41	0.381963
	2014-08-19 00:56:00	21.85	84	0.418876		21.85	85.41	0.381963
	2014-08-19 00:57:00	21.85	85.2	0.38746		21.85	84.24	0.412593
	2014-08-19 00:58:00	21.85	85.2	0.38746		21.85	85.41	0.381963
	2014-08-19 00:59:00	21.85	84	0.418876		21.85	85.41	0.381963
	2014-08-19 01:00:00	21.945	84	0.421312		21.85	85.41	0.381963
	2014-08-19 01:01:00	21.85	85.2	0.38746		21.85	84.24	0.412593
	2014-08-19 01:02:00	21.85	85.2	0.38746		21.755	85.41	0.379753
	2014-08-19 01:03:00	21.945	84	0.421312		21.755	85.41	0.379753
	2014-08-19 01:04:00	21.945	84	0.421312		21.85	84.24	0.412593
	2014-08-19 01:05:00	21.85	84	0.418876		21.85	85.41	0.381963
	2014-08-19 01:06:00	21.85	85.2	0.38746		21.85	85.41	0.381963
	2014-08-19 01:07:00	21.85	85.2	0.38746		21.755	85.41	0.379753
	2014-08-19 01:08:00	21.945	84	0.421312		21.755	84.24	0.410206
	2014-08-19 01:09:00	21.945	84	0.421312		21.85	85.41	0.381963
	2014-08-19 01:10:00	21.85	85.2	0.38746		21.755	85.41	0.379753
	2014-08-19 01:11:00	21.85	85.2	0.38746		21.755	85.41	0.379753
	2014-08-19 01:12:00	21.755	85.2	0.385219		21.66	85.41	0.377554
	2014-08-19 01:13:00	21.755	85.2	0.385219		21.565	86.58	0.345265
	2014-08-19 01:14:00	21.66	86.4	0.351935		21.565	85.41	0.375366
	2014-08-19 01:15:00	21.755	85.2	0.385219		21.755	85.41	0.379753
	2014-08-19 01:16:00	21.755	85.2	0.385219		21.66	86.58	0.347277
	2014-08-19 01:17:00	21.66	86.4	0.351935		21.565	86.58	0.345265
	2014-08-19 01:18:00	21.755	85.2	0.385219		21.565	86.58	0.345265
	2014-08-19 01:19:00	21.755	85.2	0.385219		21.66	86.58	0.347277
	2014-08-19 01:20:00	21.755	85.2	0.385219		21.66	86.58	0.347277
	2014-08-19 01:21:00	21.66	85.2	0.382988		21.66	86.58	0.347277
	2014-08-19 01:22:00	21.565	86.4	0.349896		21.565	86.58	0.345265
	2014-08-19 01:23:00	21.565	86.4	0.349896		21.565	86.58	0.345265
	2014-08-19 01:24:00	21.565	86.4	0.349896		21.47	86.58	0.343263
	2014-08-19 01:25:00	21.66	85.2	0.382988		21.565	86.58	0.345265
	2014-08-19 01:26:00	21.66	85.2	0.382988		21.565	86.58	0.345265
	2014-08-19 01:27:00	21.565	86.4	0.349896		21.565	86.58	0.345265
	2014-08-19 01:28:00	21.565	86.4	0.349896		21.47	86.58	0.343263
	2014-08-19 01:29:00	21.565	86.4	0.349896		21.565	86.58	0.345265
	2014-08-19 01:30:00	21.565	86.4	0.349896		21.565	86.58	0.345265
	2014-08-19 01:31:00	21.565	86.4	0.349896		21.47	86.58	0.343263
	2014-08-19 01:32:00	21.565	87.6	0.319023		21.47	86.58	0.343263
	2014-08-19 01:33:00	21.565	86.4	0.349896		21.375	86.58	0.341271
	2014-08-19 01:34:00	21.565	86.4	0.349896		21.47	86.58	0.343263
	2014-08-19 01:35:00	21.565	86.4	0.349896		21.47	86.58	0.343263
	2014-08-19 01:36:00	21.565	86.4	0.349896		21.375	86.58	0.341271
	2014-08-19 01:37:00	21.565	86.4	0.349896		21.47	87.75	0.313336
	2014-08-19 01:38:00	21.565	87.6	0.319023		21.375	86.58	0.341271
	2014-08-19 01:39:00	21.47	86.4	0.347867		21.375	87.75	0.311518
	2014-08-19 01:40:00	21.47	86.4	0.347867		21.375	86.58	0.341271
	2014-08-19 01:41:00	21.375	86.4	0.345849		21.375	87.75	0.311518
	2014-08-19 01:42:00	21.47	86.4	0.347867		21.28	87.75	0.309709
	2014-08-19 01:43:00	21.375	86.4	0.345849		21.375	87.75	0.311518
	2014-08-19 01:44:00	21.47	86.4	0.347867		21.28	87.75	0.309709
	2014-08-19 01:45:00	21.375	87.6	0.315333		21.375	87.75	0.311518
	2014-08-19 01:46:00	21.47	86.4	0.347867		21.28	87.75	0.309709
	2014-08-19 01:47:00	21.375	87.6	0.315333		21.375	87.75	0.311518
	2014-08-19 01:48:00	21.375	87.6	0.315333		21.28	87.75	0.309709
	2014-08-19 01:49:00	21.28	87.6	0.313502		21.185	88.92	0.278501
	2014-08-19 01:50:00	21.375	87.6	0.315333		21.28	87.75	0.309709
	2014-08-19 01:51:00	21.375	87.6	0.315333		21.28	87.75	0.309709
	2014-08-19 01:52:00	21.375	87.6	0.315333		21.28	88.92	0.280129
	2014-08-19 01:53:00	21.28	87.6	0.313502		21.185	88.92	0.278501
	2014-08-19 01:54:00	21.185	87.6	0.31168		21.185	88.92	0.278501
	2014-08-19 01:55:00	21.28	87.6	0.313502		21.185	88.92	0.278501
	2014-08-19 01:56:00	21.185	87.6	0.31168		21.185	88.92	0.278501
	2014-08-19 01:57:00	21.28	87.6	0.313502		21.185	88.92	0.278501
	2014-08-19 01:58:00	21.28	87.6	0.313502		21.185	88.92	0.278501
	2014-08-19 01:59:00	21.28	87.6	0.313502		21.185	88.92	0.278501
	2014-08-19 02:00:00	21.185	87.6	0.31168		21.185	88.92	0.278501
	2014-08-19 02:01:00	21.185	87.6	0.31168		21.09	88.92	0.276882
	2014-08-19 02:02:00	21.09	87.6	0.309868		20.995	88.92	0.27527
	2014-08-19 02:03:00	21.09	87.6	0.309868		20.9	88.92	0.273667
	2014-08-19 02:04:00	21.09	88.8	0.27988		20.9	88.92	0.273667
	2014-08-19 02:05:00	21.185	87.6	0.31168		21.09	88.92	0.276882
	2014-08-19 02:06:00	21.09	88.8	0.27988		20.995	88.92	0.27527
	2014-08-19 02:07:00	21.185	87.6	0.31168		20.9	88.92	0.273667
	2014-08-19 02:08:00	21.09	88.8	0.27988		20.9	88.92	0.273667
	2014-08-19 02:09:00	21.185	87.6	0.31168		20.995	88.92	0.27527
	2014-08-19 02:10:00	21.185	87.6	0.31168		20.995	88.92	0.27527
	2014-08-19 02:11:00	21.09	88.8	0.27988		20.9	88.92	0.273667
	2014-08-19 02:12:00	21.185	87.6	0.31168		20.9	88.92	0.273667
	2014-08-19 02:13:00	21.185	87.6	0.31168		20.995	88.92	0.27527
	2014-08-19 02:14:00	21.09	87.6	0.309868		20.995	88.92	0.27527
	2014-08-19 02:15:00	21.09	87.6	0.309868		20.9	88.92	0.273667
	2014-08-19 02:16:00	21.09	87.6	0.309868		20.995	88.92	0.27527
	2014-08-19 02:17:00	20.995	88.8	0.278252		20.995	88.92	0.27527
	2014-08-19 02:18:00	21.09	87.6	0.309868		20.9	88.92	0.273667
	2014-08-19 02:19:00	20.995	88.8	0.278252		20.9	90.09	0.244769
	2014-08-19 02:20:00	21.09	87.6	0.309868		20.9	88.92	0.273667
	2014-08-19 02:21:00	20.995	88.8	0.278252		20.9	88.92	0.273667
	2014-08-19 02:22:00	21.09	87.6	0.309868		20.9	88.92	0.273667
	2014-08-19 02:23:00	20.995	88.8	0.278252		20.805	90.09	0.243343
	2014-08-19 02:24:00	21.09	87.6	0.309868		20.805	88.92	0.272073
	2014-08-19 02:25:00	20.995	88.8	0.278252		20.805	88.92	0.272073
	2014-08-19 02:26:00	20.995	88.8	0.278252		20.805	88.92	0.272073
	2014-08-19 02:27:00	20.995	88.8	0.278252		20.71	88.92	0.270486
	2014-08-19 02:28:00	20.995	88.8	0.278252		20.71	90.09	0.241924
	2014-08-19 02:29:00	20.9	88.8	0.276631		20.71	90.09	0.241924
	2014-08-19 02:30:00	20.9	88.8	0.276631		20.805	88.92	0.272073
	2014-08-19 02:31:00	20.9	88.8	0.276631		20.805	88.92	0.272073
	2014-08-19 02:32:00	20.9	88.8	0.276631		20.805	88.92	0.272073
	2014-08-19 02:33:00	20.9	88.8	0.276631		20.805	88.92	0.272073
	2014-08-19 02:34:00	20.805	88.8	0.275019		20.805	88.92	0.272073
	2014-08-19 02:35:00	20.9	88.8	0.276631		20.805	88.92	0.272073
	2014-08-19 02:36:00	20.9	88.8	0.276631		20.71	88.92	0.270486
	2014-08-19 02:37:00	20.805	88.8	0.275019		20.71	90.09	0.241924
	2014-08-19 02:38:00	20.805	88.8	0.275019		20.615	90.09	0.240512
	2014-08-19 02:39:00	20.71	90	0.244121		20.615	90.09	0.240512
	2014-08-19 02:40:00	20.805	88.8	0.275019		20.71	88.92	0.270486
	2014-08-19 02:41:00	20.805	88.8	0.275019		20.615	90.09	0.240512
	2014-08-19 02:42:00	20.805	88.8	0.275019		20.71	88.92	0.270486
	2014-08-19 02:43:00	20.71	90	0.244121		20.71	90.09	0.241924
	2014-08-19 02:44:00	20.71	90	0.244121		20.615	90.09	0.240512
	2014-08-19 02:45:00	20.805	88.8	0.275019		20.71	90.09	0.241924
	2014-08-19 02:46:00	20.71	90	0.244121		20.615	90.09	0.240512
	2014-08-19 02:47:00	20.805	88.8	0.275019		20.615	90.09	0.240512
	2014-08-19 02:48:00	20.805	88.8	0.275019		20.615	90.09	0.240512
	2014-08-19 02:49:00	20.71	90	0.244121		20.52	90.09	0.239107
	2014-08-19 02:50:00	20.805	88.8	0.275019		20.615	90.09	0.240512
	2014-08-19 02:51:00	20.71	90	0.244121		20.615	90.09	0.240512
	2014-08-19 02:52:00	20.805	88.8	0.275019		20.615	90.09	0.240512
	2014-08-19 02:53:00	20.71	90	0.244121		20.52	90.09	0.239107
	2014-08-19 02:54:00	20.805	88.8	0.275019		20.52	90.09	0.239107
	2014-08-19 02:55:00	20.71	90	0.244121		20.615	90.09	0.240512
	2014-08-19 02:56:00	20.71	90	0.244121		20.615	90.09	0.240512
	2014-08-19 02:57:00	20.71	90	0.244121		20.615	90.09	0.240512
	2014-08-19 02:58:00	20.71	90	0.244121		20.615	90.09	0.240512
	2014-08-19 02:59:00	20.71	90	0.244121		20.615	90.86	0.221824
	2014-08-19 03:00:00	20.71	90	0.244121		20.615	90.86	0.221824
	2014-08-19 03:01:00	20.71	90	0.244121		20.52	90.86	0.220529
	2014-08-19 03:02:00	20.71	90	0.244121		20.52	90.86	0.220529
	2014-08-19 03:03:00	20.615	90	0.242696		20.52	90.86	0.220529
	2014-08-19 03:04:00	20.615	90	0.242696		20.52	90.86	0.220529
	2014-08-19 03:05:00	20.615	90	0.242696		20.52	90.86	0.220529
	2014-08-19 03:06:00	20.615	90	0.242696		20.52	90.86	0.220529
	2014-08-19 03:07:00	20.52	90	0.241279		20.425	92.04	0.190935
	2014-08-19 03:08:00	20.615	90	0.242696		20.425	92.04	0.190935
	2014-08-19 03:09:00	20.52	90	0.241279		20.425	92.04	0.190935
	2014-08-19 03:10:00	20.615	90	0.242696		20.425	92.04	0.190935
	2014-08-19 03:11:00	20.52	90	0.241279		20.52	90.86	0.220529
	2014-08-19 03:12:00	20.615	90	0.242696		20.425	92.04	0.190935
	2014-08-19 03:13:00	20.615	90	0.242696		20.425	92.04	0.190935
	2014-08-19 03:14:00	20.615	90	0.242696		20.425	92.04	0.190935
	2014-08-19 03:15:00	20.615	90	0.242696		20.425	92.04	0.190935
	2014-08-19 03:16:00	20.615	90	0.242696		20.425	92.04	0.190935
	2014-08-19 03:17:00	20.615	90	0.242696		20.425	92.04	0.190935
	2014-08-19 03:18:00	20.52	90	0.241279		20.33	92.04	0.189819
	2014-08-19 03:19:00	20.425	91.2	0.211084		20.33	92.04	0.189819
	2014-08-19 03:20:00	20.52	90	0.241279		20.425	92.04	0.190935
	2014-08-19 03:21:00	20.425	91.2	0.211084		20.425	92.04	0.190935
	2014-08-19 03:22:00	20.52	90	0.241279		20.33	92.04	0.189819
	2014-08-19 03:23:00	20.425	91.2	0.211084		20.425	92.04	0.190935
	2014-08-19 03:24:00	20.52	90	0.241279		20.33	92.04	0.189819
	2014-08-19 03:25:00	20.425	91.2	0.211084		20.425	92.04	0.190935
	2014-08-19 03:26:00	20.52	90	0.241279		20.425	92.04	0.190935
	2014-08-19 03:27:00	20.425	91.2	0.211084		20.425	92.04	0.190935
	2014-08-19 03:28:00	20.52	90	0.241279		20.33	92.04	0.189819
	2014-08-19 03:29:00	20.425	91.2	0.211084		20.33	92.04	0.189819
	2014-08-19 03:30:00	20.425	91.2	0.211084		20.33	92.04	0.189819
	2014-08-19 03:31:00	20.425	91.2	0.211084		20.33	92.04	0.189819
	2014-08-19 03:32:00	20.425	91.2	0.211084		20.33	92.04	0.189819
	2014-08-19 03:33:00	20.425	91.2	0.211084		20.33	92.04	0.189819
	2014-08-19 03:34:00	20.425	91.2	0.211084		20.33	92.04	0.189819
	2014-08-19 03:35:00	20.425	91.2	0.211084		20.33	92.04	0.189819
	2014-08-19 03:36:00	20.425	91.2	0.211084		20.33	92.04	0.189819
	2014-08-19 03:37:00	20.33	91.2	0.20985		20.33	92.04	0.189819
	2014-08-19 03:38:00	20.33	91.2	0.20985		20.235	92.04	0.188708
	2014-08-19 03:39:00	20.33	91.2	0.20985		20.235	92.04	0.188708
	2014-08-19 03:40:00	20.425	91.2	0.211084		20.235	92.04	0.188708
	2014-08-19 03:41:00	20.33	91.2	0.20985		20.33	92.04	0.189819
	2014-08-19 03:42:00	20.425	91.2	0.211084		20.235	92.04	0.188708
	2014-08-19 03:43:00	20.33	91.2	0.20985		20.235	92.04	0.188708
	2014-08-19 03:44:00	20.425	91.2	0.211084		20.235	92.04	0.188708
	2014-08-19 03:45:00	20.33	91.2	0.20985		20.235	92.04	0.188708
	2014-08-19 03:46:00	20.33	91.2	0.20985		20.235	92.04	0.188708
	2014-08-19 03:47:00	20.425	91.2	0.211084		20.235	93.22	0.160733
	2014-08-19 03:48:00	20.33	91.2	0.20985		20.235	92.04	0.188708
	2014-08-19 03:49:00	20.33	91.2	0.20985		20.235	92.04	0.188708
	2014-08-19 03:50:00	20.33	91.2	0.20985		20.235	92.04	0.188708
	2014-08-19 03:51:00	20.33	91.2	0.20985		20.14	93.22	0.159792
	2014-08-19 03:52:00	20.33	91.2	0.20985		20.14	93.22	0.159792
	2014-08-19 03:53:00	20.235	91.2	0.208621		20.235	92.04	0.188708
	2014-08-19 03:54:00	20.235	91.2	0.208621		20.235	92.04	0.188708
	2014-08-19 03:55:00	20.235	91.2	0.208621		20.14	93.22	0.159792
	2014-08-19 03:56:00	20.33	91.2	0.20985		20.235	92.04	0.188708
	2014-08-19 03:57:00	20.33	91.2	0.20985		20.235	92.04	0.188708
	2014-08-19 03:58:00	20.235	91.2	0.208621		20.14	93.22	0.159792
	2014-08-19 03:59:00	20.235	91.2	0.208621		20.14	93.22	0.159792
	2014-08-19 04:00:00	20.235	91.2	0.208621		20.14	93.22	0.159792
	2014-08-19 04:01:00	20.235	91.2	0.208621		20.235	92.04	0.188708
	2014-08-19 04:02:00	20.235	92.4	0.180173		20.14	93.22	0.159792
	2014-08-19 04:03:00	20.235	91.2	0.208621		20.14	93.22	0.159792
	2014-08-19 04:04:00	20.33	91.2	0.20985		20.14	93.22	0.159792
	2014-08-19 04:05:00	20.235	91.2	0.208621		20.14	93.22	0.159792
	2014-08-19 04:06:00	20.14	91.2	0.2074		20.045	93.22	0.158855
	2014-08-19 04:07:00	20.14	91.2	0.2074		20.045	92.04	0.186503
	2014-08-19 04:08:00	20.045	91.2	0.206184		19.95	93.22	0.157923
	2014-08-19 04:09:00	20.045	91.2	0.206184		19.95	93.22	0.157923
	2014-08-19 04:10:00	20.14	91.2	0.2074		20.045	92.04	0.186503
	2014-08-19 04:11:00	20.14	91.2	0.2074		19.95	92.04	0.185409
	2014-08-19 04:12:00	20.045	91.2	0.206184		20.045	93.22	0.158855
	2014-08-19 04:13:00	20.045	91.2	0.206184		20.045	92.04	0.186503
	2014-08-19 04:14:00	20.14	91.2	0.2074		19.95	93.22	0.157923
	2014-08-19 04:15:00	20.14	91.2	0.2074		20.045	93.22	0.158855
	2014-08-19 04:16:00	20.14	91.2	0.2074		19.95	93.22	0.157923
	2014-08-19 04:17:00	20.14	91.2	0.2074		20.045	92.04	0.186503
	2014-08-19 04:18:00	20.045	91.2	0.206184		19.95	93.22	0.157923
	2014-08-19 04:19:00	20.045	91.2	0.206184		20.045	93.22	0.158855
	2014-08-19 04:20:00	20.045	91.2	0.206184		19.95	93.22	0.157923
	2014-08-19 04:21:00	20.14	91.2	0.2074		20.045	92.04	0.186503
	2014-08-19 04:22:00	20.045	91.2	0.206184		19.95	93.22	0.157923
	2014-08-19 04:23:00	20.045	91.2	0.206184		20.045	93.22	0.158855
	2014-08-19 04:24:00	20.045	91.2	0.206184		19.95	93.22	0.157923
	2014-08-19 04:25:00	20.045	91.2	0.206184		19.95	93.22	0.157923
	2014-08-19 04:26:00	20.045	91.2	0.206184		19.95	92.04	0.185409
	2014-08-19 04:27:00	20.045	91.2	0.206184		20.045	93.22	0.158855
	2014-08-19 04:28:00	19.95	91.2	0.204974		19.95	92.04	0.185409
	2014-08-19 04:29:00	19.95	92.4	0.177023		19.95	93.22	0.157923
	2014-08-19 04:30:00	19.95	91.2	0.204974		19.95	93.22	0.157923
	2014-08-19 04:31:00	19.95	91.2	0.204974		19.95	92.04	0.185409
	2014-08-19 04:32:00	19.95	91.2	0.204974		19.95	93.22	0.157923
	2014-08-19 04:33:00	19.95	92.4	0.177023		19.95	93.22	0.157923
	2014-08-19 04:34:00	19.855	93.6	0.148197		19.95	93.22	0.157923
	2014-08-19 04:35:00	19.95	92.4	0.177023		19.95	93.22	0.157923
	2014-08-19 04:36:00	19.855	92.4	0.175984		19.95	92.04	0.185409
	2014-08-19 04:37:00	19.95	93.6	0.149072		19.95	93.22	0.157923
	2014-08-19 04:38:00	19.855	92.4	0.175984		19.95	93.22	0.157923
	2014-08-19 04:39:00	19.95	92.4	0.177023		19.95	93.22	0.157923
	2014-08-19 04:40:00	19.855	92.4	0.175984		19.95	93.22	0.157923
	2014-08-19 04:41:00	19.855	92.4	0.175984		19.855	93.22	0.156996
	2014-08-19 04:42:00	19.855	92.4	0.175984		19.855	93.22	0.156996
	2014-08-19 04:43:00	19.855	92.4	0.175984		19.76	93.22	0.156074
	2014-08-19 04:44:00	19.855	92.4	0.175984		19.76	93.22	0.156074
	2014-08-19 04:45:00	19.855	92.4	0.175984		19.855	93.22	0.156996
	2014-08-19 04:46:00	19.855	92.4	0.175984		19.76	93.22	0.156074
	2014-08-19 04:47:00	19.855	92.4	0.175984		19.76	93.22	0.156074
	2014-08-19 04:48:00	19.855	92.4	0.175984		19.855	93.22	0.156996
	2014-08-19 04:49:00	19.855	92.4	0.175984		19.855	93.22	0.156996
	2014-08-19 04:50:00	19.855	92.4	0.175984		19.855	93.22	0.156996
	2014-08-19 04:51:00	19.855	92.4	0.175984		19.76	93.22	0.156074
	2014-08-19 04:52:00	19.855	92.4	0.175984		19.76	93.22	0.156074
	2014-08-19 04:53:00	19.855	92.4	0.175984		19.855	93.22	0.156996
	2014-08-19 04:54:00	19.855	92.4	0.175984		19.76	93.22	0.156074
	2014-08-19 04:55:00	19.855	92.4	0.175984		19.76	93.22	0.156074
	2014-08-19 04:56:00	19.855	92.4	0.175984		19.76	93.22	0.156074
	2014-08-19 04:57:00	19.855	93.6	0.148197		19.76	93.22	0.156074
	2014-08-19 04:58:00	19.76	93.6	0.147327		19.76	94.4	0.128911
	2014-08-19 04:59:00	19.76	93.6	0.147327		19.76	94.4	0.128911
	2014-08-19 05:00:00	19.76	92.4	0.17495		19.76	94.4	0.128911
	2014-08-19 05:01:00	19.76	92.4	0.17495		19.76	94.4	0.128911
	2014-08-19 05:02:00	19.76	92.4	0.17495		19.76	94.4	0.128911
	2014-08-19 05:03:00	19.76	92.4	0.17495		19.665	94.4	0.128153
	2014-08-19 05:04:00	19.76	92.4	0.17495		19.665	94.4	0.128153
	2014-08-19 05:05:00	19.76	92.4	0.17495		19.665	94.4	0.128153
	2014-08-19 05:06:00	19.76	92.4	0.17495		19.665	94.4	0.128153
	2014-08-19 05:07:00	19.665	92.4	0.173922		19.665	94.4	0.128153
	2014-08-19 05:08:00	19.76	92.4	0.17495		19.665	94.4	0.128153
	2014-08-19 05:09:00	19.76	92.4	0.17495		19.665	94.4	0.128153
	2014-08-19 05:10:00	19.665	92.4	0.173922		19.665	94.4	0.128153
	2014-08-19 05:11:00	19.665	92.4	0.173922		19.665	94.4	0.128153
	2014-08-19 05:12:00	19.665	92.4	0.173922		19.665	94.4	0.128153
	2014-08-19 05:13:00	19.665	92.4	0.173922		19.665	94.4	0.128153
	2014-08-19 05:14:00	19.665	92.4	0.173922		19.665	94.4	0.128153
	2014-08-19 05:15:00	19.665	92.4	0.173922		19.665	94.4	0.128153
	2014-08-19 05:16:00	19.665	92.4	0.173922		19.665	94.4	0.128153
	2014-08-19 05:17:00	19.665	92.4	0.173922		19.665	94.4	0.128153
	2014-08-19 05:18:00	19.665	92.4	0.173922		19.665	94.4	0.128153
	2014-08-19 05:19:00	19.665	93.6	0.146461		19.665	94.4	0.128153
	2014-08-19 05:20:00	19.76	93.6	0.147327		19.665	94.4	0.128153
	2014-08-19 05:21:00	19.665	93.6	0.146461		19.665	94.4	0.128153
	2014-08-19 05:22:00	19.665	93.6	0.146461		19.665	94.4	0.128153
	2014-08-19 05:23:00	19.665	93.6	0.146461		19.57	94.4	0.127399
	2014-08-19 05:24:00	19.665	93.6	0.146461		19.57	94.4	0.127399
	2014-08-19 05:25:00	19.665	93.6	0.146461		19.57	94.4	0.127399
	2014-08-19 05:26:00	19.665	93.6	0.146461		19.665	94.4	0.128153
	2014-08-19 05:27:00	19.665	93.6	0.146461		19.57	94.4	0.127399
	2014-08-19 05:28:00	19.665	93.6	0.146461		19.57	94.4	0.127399
	2014-08-19 05:29:00	19.665	93.6	0.146461		19.57	94.4	0.127399
	2014-08-19 05:30:00	19.665	93.6	0.146461		19.57	94.4	0.127399
	2014-08-19 05:31:00	19.665	93.6	0.146461		19.57	94.4	0.127399
	2014-08-19 05:32:00	19.665	93.6	0.146461		19.665	94.4	0.128153
	2014-08-19 05:33:00	19.57	93.6	0.145599		19.57	94.4	0.127399
	2014-08-19 05:34:00	19.57	92.4	0.172899		19.57	94.4	0.127399
	2014-08-19 05:35:00	19.57	93.6	0.145599		19.475	94.4	0.126649
	2014-08-19 05:36:00	19.665	93.6	0.146461		19.57	94.4	0.127399
	2014-08-19 05:37:00	19.57	93.6	0.145599		19.475	94.4	0.126649
	2014-08-19 05:38:00	19.57	92.4	0.172899		19.475	94.4	0.126649
	2014-08-19 05:39:00	19.57	93.6	0.145599		19.475	94.4	0.126649
	2014-08-19 05:40:00	19.57	92.4	0.172899		19.475	94.4	0.126649
	2014-08-19 05:41:00	19.57	92.4	0.172899		19.57	94.4	0.127399
	2014-08-19 05:42:00	19.57	93.6	0.145599		19.475	94.4	0.126649
	2014-08-19 05:43:00	19.57	92.4	0.172899		19.475	94.4	0.126649
	2014-08-19 05:44:00	19.57	92.4	0.172899		19.475	94.4	0.126649
	2014-08-19 05:45:00	19.57	92.4	0.172899		19.475	94.4	0.126649
	2014-08-19 05:46:00	19.57	92.4	0.172899		19.475	94.4	0.126649
	2014-08-19 05:47:00	19.57	92.4	0.172899		19.475	94.4	0.126649
	2014-08-19 05:48:00	19.57	92.4	0.172899		19.38	94.4	0.125903
	2014-08-19 05:49:00	19.57	92.4	0.172899		19.38	93.22	0.152433
	2014-08-19 05:50:00	19.57	91.2	0.200199		19.38	94.4	0.125903
	2014-08-19 05:51:00	19.57	92.4	0.172899		19.38	94.4	0.125903
	2014-08-19 05:52:00	19.57	91.2	0.200199		19.38	93.22	0.152433
	2014-08-19 05:53:00	19.475	91.2	0.19902		19.38	94.4	0.125903
	2014-08-19 05:54:00	19.57	91.2	0.200199		19.38	93.22	0.152433
	2014-08-19 05:55:00	19.475	91.2	0.19902		19.38	93.22	0.152433
	2014-08-19 05:56:00	19.57	91.2	0.200199		19.38	94.4	0.125903
	2014-08-19 05:57:00	19.665	91.2	0.201383		19.38	93.22	0.152433
	2014-08-19 05:58:00	19.665	91.2	0.201383		19.38	93.22	0.152433
	2014-08-19 05:59:00	19.665	91.2	0.201383		19.38	93.22	0.152433
	2014-08-19 06:00:00	19.57	91.2	0.200199		19.38	93.22	0.152433
	2014-08-19 06:01:00	19.57	92.4	0.172899		19.38	93.22	0.152433
	2014-08-19 06:02:00	19.57	91.2	0.200199		19.475	93.22	0.153336
	2014-08-19 06:03:00	19.57	92.4	0.172899		19.475	94.4	0.126649
	2014-08-19 06:04:00	19.57	91.2	0.200199		19.57	94.4	0.127399
	2014-08-19 06:05:00	19.665	91.2	0.201383		19.38	93.22	0.152433
	2014-08-19 06:06:00	19.57	92.4	0.172899		19.475	93.22	0.153336
	2014-08-19 06:07:00	19.57	91.2	0.200199		19.475	94.4	0.126649
	2014-08-19 06:08:00	19.665	91.2	0.201383		19.475	93.22	0.153336
	2014-08-19 06:09:00	19.665	91.2	0.201383		19.475	94.4	0.126649
	2014-08-19 06:10:00	19.665	91.2	0.201383		19.475	93.22	0.153336
	2014-08-19 06:11:00	19.665	91.2	0.201383		19.475	94.4	0.126649
	2014-08-19 06:12:00	19.665	91.2	0.201383		19.57	94.4	0.127399
	2014-08-19 06:13:00	19.665	91.2	0.201383		19.665	94.4	0.128153
	2014-08-19 06:14:00	19.665	91.2	0.201383		19.57	94.4	0.127399
	2014-08-19 06:15:00	19.665	91.2	0.201383		19.475	94.4	0.126649
	2014-08-19 06:16:00	19.665	91.2	0.201383		19.57	94.4	0.127399
	2014-08-19 06:17:00	19.665	91.2	0.201383		19.665	94.4	0.128153
	2014-08-19 06:18:00	19.76	92.4	0.17495		19.57	94.4	0.127399
	2014-08-19 06:19:00	19.76	92.4	0.17495		19.665	94.4	0.128153
	2014-08-19 06:20:00	19.76	92.4	0.17495		19.57	94.4	0.127399
	2014-08-19 06:21:00	19.855	91.2	0.203771		19.665	94.4	0.128153
	2014-08-19 06:22:00	19.855	91.2	0.203771		19.665	94.4	0.128153
	2014-08-19 06:23:00	19.95	91.2	0.204974		19.76	94.4	0.128911
	2014-08-19 06:24:00	19.95	92.4	0.177023		19.76	94.4	0.128911
	2014-08-19 06:25:00	19.95	92.4	0.177023		19.665	94.4	0.128153
	2014-08-19 06:26:00	19.95	92.4	0.177023		19.76	94.4	0.128911
	2014-08-19 06:27:00	20.045	91.2	0.206184		19.76	94.4	0.128911
	2014-08-19 06:28:00	19.95	91.2	0.204974		19.665	94.4	0.128153
	2014-08-19 06:29:00	19.95	92.4	0.177023		19.76	94.4	0.128911
	2014-08-19 06:30:00	20.045	92.4	0.178068		19.76	94.4	0.128911
	2014-08-19 06:31:00	20.045	92.4	0.178068		19.76	94.4	0.128911
	2014-08-19 06:32:00	20.14	92.4	0.179118		19.855	94.4	0.129673
	2014-08-19 06:33:00	20.14	91.2	0.2074		19.855	94.4	0.129673
	2014-08-19 06:34:00	20.14	91.2	0.2074		19.95	94.4	0.130438
	2014-08-19 06:35:00	20.235	91.2	0.208621		19.95	94.4	0.130438
	2014-08-19 06:36:00	20.235	91.2	0.208621		19.95	94.4	0.130438
	2014-08-19 06:37:00	20.235	91.2	0.208621		19.95	94.4	0.130438
	2014-08-19 06:38:00	20.33	91.2	0.20985		20.045	94.4	0.131208
	2014-08-19 06:39:00	20.33	91.2	0.20985		20.045	94.4	0.131208
	2014-08-19 06:40:00	20.425	91.2	0.211084		20.14	94.4	0.131982
	2014-08-19 06:41:00	20.425	91.2	0.211084		20.14	94.4	0.131982
	2014-08-19 06:42:00	20.425	91.2	0.211084		20.14	94.4	0.131982
	2014-08-19 06:43:00	20.52	91.2	0.212325		20.14	94.4	0.131982
	2014-08-19 06:44:00	20.52	91.2	0.212325		20.235	94.4	0.132759
	2014-08-19 06:45:00	20.615	91.2	0.213573		20.235	94.4	0.132759
	2014-08-19 06:46:00	20.615	91.2	0.213573		20.235	93.22	0.160733
	2014-08-19 06:47:00	20.71	91.2	0.214826		20.33	93.22	0.16168
	2014-08-19 06:48:00	20.71	91.2	0.214826		20.33	93.22	0.16168
	2014-08-19 06:49:00	20.805	91.2	0.216087		20.33	93.22	0.16168
	2014-08-19 06:50:00	20.9	91.2	0.217353		20.425	94.4	0.134326
	2014-08-19 06:51:00	20.9	91.2	0.217353		20.425	93.22	0.162631
	2014-08-19 06:52:00	20.995	91.2	0.218626		20.52	93.22	0.163587
	2014-08-19 06:53:00	20.995	91.2	0.218626		20.52	93.22	0.163587
	2014-08-19 06:54:00	21.09	92.4	0.189919		20.615	93.22	0.164548
	2014-08-19 06:55:00	21.185	91.2	0.221192		20.805	94.4	0.13751
	2014-08-19 06:56:00	21.185	91.2	0.221192		20.9	93.22	0.167461
	2014-08-19 06:57:00	21.28	92.4	0.192146		20.9	93.22	0.167461
	2014-08-19 06:58:00	21.375	91.2	0.223784		20.995	93.22	0.168442
	2014-08-19 06:59:00	21.47	92.4	0.194396		20.995	94.4	0.139126
	2014-08-19 07:00:00	21.47	92.4	0.194396		20.995	93.22	0.168442
	2014-08-19 07:01:00	21.47	92.4	0.194396		21.09	93.22	0.169428
	2014-08-19 07:02:00	21.565	91.2	0.226403		21.09	93.22	0.169428
	2014-08-19 07:03:00	21.66	92.4	0.19667		21.185	93.22	0.170419
	2014-08-19 07:04:00	21.755	91.2	0.229049		21.28	93.22	0.171415
	2014-08-19 07:05:00	21.755	91.2	0.229049		21.28	93.22	0.171415
	2014-08-19 07:06:00	21.85	92.4	0.198966		21.375	93.22	0.172416
	2014-08-19 07:07:00	21.945	91.2	0.231721		21.375	93.22	0.172416
	2014-08-19 07:08:00	21.945	91.2	0.231721		21.47	93.22	0.173422
	2014-08-19 07:09:00	22.04	91.2	0.233068		21.47	93.22	0.173422
	2014-08-19 07:10:00	22.04	91.2	0.233068		21.565	93.22	0.174433
	2014-08-19 07:11:00	22.04	91.2	0.233068		21.66	93.22	0.17545
	2014-08-19 07:12:00	22.135	91.2	0.234421		21.66	93.22	0.17545
	2014-08-19 07:13:00	22.135	91.2	0.234421		21.755	93.22	0.176472
	2014-08-19 07:14:00	22.23	91.2	0.235782		21.755	93.22	0.176472
	2014-08-19 07:15:00	22.325	91.2	0.237149		21.85	93.22	0.177499
	2014-08-19 07:16:00	22.325	91.2	0.237149		21.85	93.22	0.177499
	2014-08-19 07:17:00	22.42	91.2	0.238523		21.945	92.04	0.209603
	2014-08-19 07:18:00	22.42	90	0.271049		22.04	93.22	0.179568
	2014-08-19 07:19:00	22.515	90	0.272618		22.04	92.04	0.210821
	2014-08-19 07:20:00	22.515	90	0.272618		22.135	92.04	0.212045
	2014-08-19 07:21:00	22.515	90	0.272618		22.23	93.22	0.181659
	2014-08-19 07:22:00	22.515	90	0.272618		22.23	92.04	0.213275
	2014-08-19 07:23:00	22.61	90	0.274195		22.325	93.22	0.182712
	2014-08-19 07:24:00	22.61	90	0.274195		22.325	92.04	0.214512
	2014-08-19 07:25:00	22.705	90	0.275781		22.42	93.22	0.183771
	2014-08-19 07:26:00	22.705	90	0.275781		22.42	92.04	0.215755
	2014-08-19 07:27:00	22.61	90	0.274195		22.42	93.22	0.183771
	2014-08-19 07:28:00	22.61	90	0.274195		22.515	92.04	0.217004
	2014-08-19 07:29:00	22.705	90	0.275781		22.515	93.22	0.184835
	2014-08-19 07:30:00	22.705	91.2	0.242687		22.515	92.04	0.217004
	2014-08-19 07:31:00	22.705	91.2	0.242687		22.515	92.04	0.217004
	2014-08-19 07:32:00	22.705	91.2	0.242687		22.515	92.04	0.217004
	2014-08-19 07:33:00	22.705	91.2	0.242687		22.61	90.86	0.250614
	2014-08-19 07:34:00	22.705	91.2	0.242687		22.705	90.86	0.252063
	2014-08-19 07:35:00	22.705	91.2	0.242687		22.61	92.04	0.218259
	2014-08-19 07:36:00	22.705	91.2	0.242687		22.61	90.86	0.250614
	2014-08-19 07:37:00	22.705	91.2	0.242687		22.705	90.86	0.252063
	2014-08-19 07:38:00	22.705	91.2	0.242687		22.61	92.04	0.218259
	2014-08-19 07:39:00	22.705	91.2	0.242687		22.61	92.04	0.218259
	2014-08-19 07:40:00	22.705	91.2	0.242687		22.705	92.04	0.219521
	2014-08-19 07:41:00	22.705	91.2	0.242687		22.705	92.04	0.219521
	2014-08-19 07:42:00	22.705	82.5	0.482616		22.705	90.86	0.252063
	2014-08-19 07:43:00	22.705	82.5	0.482616		22.705	90.86	0.252063
	2014-08-19 07:44:00	22.705	82.5	0.482616		22.705	92.04	0.219521
	2014-08-19 07:45:00	22.705	81.4	0.512952		22.705	88.5	0.317148
	2014-08-19 07:46:00	22.705	82.5	0.482616		22.705	88.92	0.305565
	2014-08-19 07:47:00	22.705	81.4	0.512952		22.8	90.09	0.274877
	2014-08-19 07:48:00	22.8	82.5	0.485404		22.8	90.86	0.25352
	2014-08-19 07:49:00	22.895	81.4	0.518894		22.895	90.86	0.254983
	2014-08-19 07:50:00	22.895	83.6	0.457519		22.8	89.68	0.28625
	2014-08-19 07:51:00	22.895	81.4	0.518894		22.895	89.68	0.287902
	2014-08-19 07:52:00	22.895	83.6	0.457519		22.895	90.86	0.254983
	2014-08-19 07:53:00	22.99	81.4	0.521887		22.99	90.86	0.256454
	2014-08-19 07:54:00	23.085	83.6	0.462812		22.99	90.86	0.256454
	2014-08-19 07:55:00	23.18	84.7	0.434257		22.99	90.86	0.256454
	2014-08-19 07:56:00	23.275	83.6	0.468157		23.085	90.86	0.257933
	2014-08-19 07:57:00	23.275	84.7	0.436756		23.085	90.86	0.257933
	2014-08-19 07:58:00	23.37	83.6	0.47085		23.18	90.86	0.259419
	2014-08-19 07:59:00	23.465	82.5	0.50532		23.18	90.86	0.259419
	2014-08-19 08:00:00	23.56	83.6	0.476277		23.275	90.86	0.260912
	2014-08-19 08:01:00	23.56	90.2	0.284605		23.37	88.5	0.330169
	2014-08-19 08:02:00	23.655	75.9	0.703912		23.37	82.6	0.499561
	2014-08-19 08:03:00	23.655	83.6	0.479011		23.465	90.86	0.263921
	2014-08-19 08:04:00	23.75	82.5	0.514071		23.465	90.86	0.263921
	2014-08-19 08:05:00	23.75	88	0.352506		23.56	87.32	0.368243
	2014-08-19 08:06:00	23.845	82.5	0.517018		23.655	90.86	0.266961
	2014-08-19 08:07:00	23.845	81.4	0.549516		23.655	92.04	0.232496
	2014-08-19 08:08:00	23.94	85.8	0.421926		23.75	89.68	0.303155
	2014-08-19 08:09:00	23.94	81.4	0.552664		23.75	91.332	0.254627
	2014-08-19 08:10:00	23.94	79.2	0.618032		23.75	89.68	0.303155
	2014-08-19 08:11:00	24.035	81.4	0.555827		23.845	90.85	0.270327
	2014-08-19 08:12:00	24.13	84.7	0.459827		23.845	88.55	0.338277
	2014-08-19 08:13:00	24.13	81.4	0.559006		23.94	90.85	0.271875
	2014-08-19 08:14:00	24.225	77	0.695194		23.94	82.8	0.511065
	2014-08-19 08:15:00	24.32	81.4	0.565412		24.035	90.85	0.273431
	2014-08-19 08:16:00	24.415	84.7	0.467751		24.13	92	0.240433
	2014-08-19 08:17:00	24.605	80.3	0.609154		24.225	89.7	0.311326
	2014-08-19 08:18:00	24.795	88	0.375295		24.32	86.94	0.397004
	2014-08-19 08:19:00	24.89	71.5	0.896394		24.32	88.55	0.348062
	2014-08-19 08:20:00	24.985	79.2	0.657928		24.415	89.7	0.314891
	2014-08-19 08:21:00	25.08	78.1	0.696656		24.51	88.55	0.352045
	2014-08-19 08:22:00	25.175	86.9	0.419086		24.605	90.85	0.282932
	2014-08-19 08:23:00	25.27	78.1	0.704582		24.605	87.4	0.389611
	2014-08-19 08:24:00	25.365	73.7	0.850936		24.7	82.8	0.534879
	2014-08-19 08:25:00	25.46	78.1	0.712586		24.7	89.7	0.320305
	2014-08-19 08:26:00	25.555	72.6	0.896591		24.795	80.5	0.609854
	2014-08-19 08:27:00	25.555	78.1	0.716618		24.89	88.55	0.36013
	2014-08-19 08:28:00	25.65	81.4	0.612076		24.89	83.95	0.504812
	2014-08-19 08:29:00	25.745	88	0.397119		24.985	95.45	0.143922
	2014-08-19 08:30:00	26.0032	75.9	0.809838		24.985	88.55	0.362177
	2014-08-19 08:31:00	26.0988	71.5	0.963123		24.985	84.96	0.475733
	2014-08-19 08:32:00	26.1944	77	0.781662		24.985	84.96	0.475733
	2014-08-19 08:33:00	26.29	78.1	0.748492		24.985	88.5	0.363758
	2014-08-19 08:34:00	26.3856	72.6	0.941769		24.985	84.96	0.475733
	2014-08-19 08:35:00	26.3856	74.8	0.866153		25.08	87.32	0.403361
	2014-08-19 08:36:00	26.4812	80.3	0.68094		25.08	89.68	0.328287
	2014-08-19 08:37:00	26.5768	72.6	0.952446		25.175	82.6	0.556648
	2014-08-19 08:38:00	26.6724	77	0.804013		25.175	87.32	0.40565
	2014-08-19 08:39:00	26.5768	68.2	1.10539		25.27	77.88	0.71166
	2014-08-19 08:40:00	26.768	71.5	1.0019		25.27	84.96	0.483877
	2014-08-19 08:41:00	26.8636	74.8	0.890884		25.27	87.32	0.40795
	2014-08-19 08:42:00	26.8636	68.2	1.12421		25.27	82.6	0.559805
	2014-08-19 08:43:00	26.9592	71.5	1.01322		25.365	84.96	0.486619
	2014-08-19 08:44:00	27.072	70.4	1.05933		25.27	87.32	0.40795
	2014-08-19 08:45:00	27.072	69.3	1.09869		25.365	84.96	0.486619
	2014-08-19 08:46:00	27.072	72.6	0.980592		25.27	88.5	0.369986
	2014-08-19 08:47:00	27.072	67.1	1.17743		25.365	83.78	0.524798
	2014-08-19 08:48:00	27.168	71.5	1.02572		25.27	82.6	0.559805
	2014-08-19 08:49:00	27.168	68.2	1.14449		25.365	75.52	0.79205
	2014-08-19 08:50:00	27.168	70.4	1.06531		25.365	82.11	0.578831
	2014-08-19 08:51:00	27.1284	73.7	0.944345		25.365	88.06	0.386319
	2014-08-19 08:52:00	27.2246	70.4	1.06885		25.27	78.54	0.690426
	2014-08-19 08:53:00	27.2246	71.5	1.02913		25.365	83.3	0.540328
	2014-08-19 08:54:00	27.2246	66	1.22773		25.365	76.16	0.771343
	2014-08-19 08:55:00	27.2246	71.5	1.02913		25.46	83.3	0.543388
	2014-08-19 08:56:00	27.2246	75.9	0.870247		25.46	86.87	0.427226
	2014-08-19 08:57:00	27.1284	71.5	1.02334		25.46	84.49	0.504667
	2014-08-19 08:58:00	27.3095	68.2	1.15402		25.555	88.06	0.390704
	2014-08-19 08:59:00	27.3095	68.2	1.15402		25.555	79.73	0.663281
	2014-08-19 09:00:00	27.213	70.4	1.06812		25.65	84.49	0.510392
	2014-08-19 09:01:00	27.3095	75.9	0.874589		25.555	90.44	0.312825
	2014-08-19 09:02:00	27.213	71.5	1.02843		25.65	79.73	0.667031
	2014-08-19 09:03:00	27.3095	68.2	1.15402		25.745	84.96	0.497722
	2014-08-19 09:04:00	27.3095	70.4	1.07418		25.745	88.5	0.380572
	2014-08-19 09:05:00	27.3095	70.4	1.07418		25.745	86.14	0.458672
	2014-08-19 09:06:00	27.3095	74.8	0.914508		25.745	90.86	0.302472
	2014-08-19 09:07:00	27.2976	66	1.233		25.745	86.14	0.458672
	2014-08-19 09:08:00	27.3944	68.2	1.15978		25.84	83.78	0.539803
	2014-08-19 09:09:00	27.3944	69.3	1.11966		25.935	80.24	0.661325
	2014-08-19 09:10:00	27.3944	70.4	1.07954		26.03	86.14	0.46648
	2014-08-19 09:11:00	27.3944	75.9	0.878949		26.03	90.86	0.307621
	2014-08-19 09:12:00	27.3944	70.4	1.07954		26.03	82.6	0.585624
	2014-08-19 09:13:00	27.4912	63.8	1.32775		26.125	74.34	0.868493
	2014-08-19 09:14:00	27.4912	69.3	1.12602		26.22	79.06	0.712729
	2014-08-19 09:15:00	27.588	71.5	1.05126		26.22	80.24	0.672566
	2014-08-19 09:16:00	27.588	77	0.848389		26.22	86.14	0.471749
	2014-08-19 09:17:00	27.588	70.4	1.09184		26.315	82.6	0.595571
	2014-08-19 09:18:00	27.742	66	1.26548		26.41	74.97	0.861549
	2014-08-19 09:19:00	27.742	69.3	1.14265		26.505	76.16	0.825198
	2014-08-19 09:20:00	27.839	72.6	1.02562		26.6	78.54	0.746987
	2014-08-19 09:21:00	27.839	77	0.860921		26.6	85.68	0.498456
	2014-08-19 09:22:00	27.839	68.2	1.19032		25.852	81.07	0.63044
	2014-08-19 09:23:00	27.936	70.4	1.11426		25.852	84.7	0.509548
	2014-08-19 09:24:00	27.936	62.7	1.40411		25.944	75.02	0.836473
	2014-08-19 09:25:00	27.936	68.2	1.19707		25.944	78.65	0.71492
	2014-08-19 09:26:00	27.936	73.7	0.990031		25.852	81.07	0.63044
	2014-08-19 09:27:00	27.936	70.4	1.11426		25.852	75.02	0.831928
	2014-08-19 09:28:00	28.322	67.1	1.26664		25.76	77.44	0.747248
	2014-08-19 09:29:00	28.42	69.3	1.18869		25.76	78.65	0.707169
	2014-08-19 09:30:00	28.322	70.4	1.13959		25.668	81.07	0.623601
	2014-08-19 09:31:00	28.322	69.3	1.18194		25.76	77.44	0.747248
	2014-08-19 09:32:00	28.42	74.8	0.975734		25.76	84.84	0.50214
	2014-08-19 09:33:00	28.322	69.3	1.18194		25.668	78.78	0.699039
	2014-08-19 09:34:00	28.42	66	1.31647		25.668	76.356	0.778892
	2014-08-19 09:35:00	28.42	70.4	1.1461		25.668	82.416	0.579261
	2014-08-19 09:36:00	28.478	73.7	1.02176		25.576	85.12	0.487515
	2014-08-19 09:37:00	28.478	69.3	1.1927		25.576	80.454	0.640388
	2014-08-19 09:38:00	28.5762	74.8	0.984626		25.576	86.549	0.440697
	2014-08-19 09:39:00	28.5762	71.5	1.11357		25.484	81.673	0.597178
	2014-08-19 09:40:00	28.5762	70.4	1.15655		25.576	80.454	0.640388
	2014-08-19 09:41:00	28.5762	68.2	1.2425		25.484	82.892	0.557458
	2014-08-19 09:42:00	28.6744	71.5	1.11993		25.576	79.235	0.680326
	2014-08-19 09:43:00	29.007	66	1.36205		25.484	80.454	0.636899
	2014-08-19 09:44:00	29.106	70.4	1.19259		25.576	80.454	0.640388
	2014-08-19 09:45:00	29.106	73.7	1.05964		25.576	84.111	0.520573
	2014-08-19 09:46:00	29.205	69.3	1.24401		25.484	86.549	0.438296
	2014-08-19 09:47:00	29.205	67.1	1.33316		25.576	80.454	0.640388
	2014-08-19 09:48:00	29.304	71.5	1.16149		25.484	84.111	0.517737
	2014-08-19 09:49:00	29.304	69.3	1.25114		25.392	88.987	0.356898
	2014-08-19 09:50:00	29.304	72.6	1.11666		25.392	81.673	0.593922
	2014-08-19 09:51:00	29.304	69.3	1.25114		25.484	84.111	0.517737
	2014-08-19 09:52:00	29.304	71.5	1.16149		25.392	82.892	0.554418
	2014-08-19 09:53:00	29.304	74.8	1.027		26.22	87.768	0.416337
	2014-08-19 09:54:00	29.403	68.2	1.3034		26.41	82.892	0.588869
	2014-08-19 09:55:00	29.403	73.7	1.07797		26.22	80.454	0.665282
	2014-08-19 09:56:00	29.7404	68.2	1.32899		25.484	82.892	0.557458
	2014-08-19 09:57:00	29.7404	60.5	1.65079		25.392	76.797	0.751939
	2014-08-19 09:58:00	29.8402	67.1	1.38288		25.392	79.235	0.672931
	2014-08-19 09:59:00	30.0398	60.5	1.67944		25.02	75.578	0.77411
	2014-08-19 10:00:00	30.1396	67.1	1.40686		25.02	80.454	0.619554
	2014-08-19 10:01:00	30.1396	70.4	1.26575		25.02	85.33	0.464998
	2014-08-19 10:02:00	30.2394	63.8	1.55687		25.11	76.797	0.739426
	2014-08-19 10:03:00	30.3392	66	1.47064		25.2	79.235	0.665289
	2014-08-19 10:04:00	30.439	70.4	1.28766		25.29	82.892	0.551066
	2014-08-19 10:05:00	30.5388	66	1.48754		25.47	79.235	0.676057
	2014-08-19 10:06:00	30.6386	57.2	1.88327		25.38	82.892	0.554023
	2014-08-19 10:07:00	30.7384	61.6	1.69933		25.47	78.016	0.715745
	2014-08-19 10:08:00	30.8382	55	2.00278		25.56	73.14	0.879182
	2014-08-19 10:09:00	30.938	53.9	2.06346		25.47	71.921	0.914183
	2014-08-19 10:10:00	31.0378	57.2	1.92668		25.56	81.673	0.59988
	2014-08-19 10:11:00	31.1376	54.6	2.05538		26.505	76.797	0.803149
	2014-08-19 10:12:00	31.2374	50.232	2.26597		26.598	73.14	0.934842
	2014-08-19 10:13:00	31.3372	57.876	1.92885		26.691	75.6	0.853887
	2014-08-19 10:14:00	31.437	54.6	2.09069		26.784	78	0.774123
	2014-08-19 10:15:00	31.437	58.968	1.88954		26.784	78	0.774123
	2014-08-19 10:16:00	31.437	54.6	2.09069		26.784	73.2	0.943023
	2014-08-19 10:17:00	31.6366	61.152	1.80936		26.784	78	0.774123
	2014-08-19 10:18:00	31.7364	53.508	2.17768		26.877	70.8	1.03311
	2014-08-19 10:19:00	31.8362	58.968	1.93284		26.97	74.4	0.910702
	2014-08-19 10:20:00	31.8362	57.876	1.98428		26.588	80.4	0.681762
	2014-08-19 10:21:00	31.936	52.416	2.25418		26.68	82.6	0.608525
	2014-08-19 10:22:00	32.0358	54.6	2.1629		26.772	74.34	0.902272
	2014-08-19 10:23:00	32.1356	49.14	2.43674		26.68	73.16	0.938668
	2014-08-19 10:24:00	32.2354	50.232	2.39791		26.68	79.06	0.732329
	2014-08-19 10:25:00	32.2354	54.6	2.18745		26.772	80.24	0.694813
	2014-08-19 10:26:00	32.3352	45.864	2.62311		26.772	74.34	0.902272
	2014-08-19 10:27:00	32.435	43.68	2.74435		26.68	80.24	0.691061
	2014-08-19 10:28:00	32.3352	56.784	2.09399		26.68	83.78	0.567258
	2014-08-19 10:29:00	32.435	52.416	2.31867		26.772	75.52	0.86078
	2014-08-19 10:30:00	32.5348	54.6	2.22473		26.864	82.6	0.615149
	2014-08-19 10:31:00	32.435	48.048	2.53151		26.68	71.98	0.979936
	2014-08-19 10:32:00	32.5348	50.232	2.43878		26.772	70.8	1.02675
	2014-08-19 10:33:00	32.435	56.784	2.10582		26.864	74.34	0.907167
	2014-08-19 10:34:00	32.5348	52.416	2.33175		26.772	69.62	1.06824
	2014-08-19 10:35:00	32.6346	53.508	2.29109		26.956	77.88	0.786256
	2014-08-19 10:36:00	32.7344	48.048	2.57459		26.864	70.8	1.03232
	2014-08-19 10:37:00	32.7344	52.416	2.35812		26.772	71.98	0.985256
	2014-08-19 10:38:00	32.7344	49.14	2.52047		26.956	80.24	0.70237
	2014-08-19 10:39:00	32.7344	54.6	2.24989		26.956	84.96	0.534597
	2014-08-19 10:40:00	32.7344	46.92	2.63049		26.956	80.24	0.70237
	2014-08-19 10:41:00	32.5348	49.98	2.45113		26.956	74.34	0.912086
	2014-08-19 10:42:00	32.6346	54.06	2.26389		26.956	69.62	1.07986
	2014-08-19 10:43:00	32.7344	51	2.4283		26.956	74.34	0.912086
	2014-08-19 10:44:00	32.7344	47.94	2.57994		27.93	81.42	0.699177
	2014-08-19 10:45:00	32.5348	54.06	2.25119		27.93	77.88	0.832389
	2014-08-19 10:46:00	32.5348	46.92	2.60107		27.835	87.32	0.474518
	2014-08-19 10:47:00	32.6346	56.1	2.16336		27.835	79.06	0.783629
	2014-08-19 10:48:00	32.5348	54.06	2.25119		27.835	82.6	0.651153
	2014-08-19 10:49:00	32.6346	59.16	2.01257		27.835	88.5	0.43036
	2014-08-19 10:50:00	32.6346	56.1	2.16336		27.74	82.6	0.647551
	2014-08-19 10:51:00	32.6346	52.02	2.36442		27.93	77.88	0.832389
	2014-08-19 10:52:00	32.7344	61.2	1.92281		27.93	90.86	0.343944
	2014-08-19 10:53:00	32.7344	67.32	1.61952		27.835	80.24	0.73947
	2014-08-19 10:54:00	32.5348	54.06	2.25119		27.835	76.7	0.871946
	2014-08-19 10:55:00	32.7344	60.18	1.97336		27.93	74.34	0.965601
	2014-08-19 10:56:00	32.5348	65.28	1.70138		27.835	86.14	0.518677
	2014-08-19 10:57:00	32.5348	54.06	2.25119		27.835	77.88	0.827788
	2014-08-19 10:58:00	32.6346	56.1	2.16336		27.74	73.16	0.998866
	2014-08-19 10:59:00	32.5348	61.2	1.90131		27.55	69.62	1.11812
	2014-08-19 11:00:00	32.435	59.16	1.99005		27.455	74.34	0.93917
	2014-08-19 11:01:00	32.5348	53.04	2.30118		27.265	70.8	1.05691
	2014-08-19 11:02:00	32.7344	63.24	1.82172		27.36	81.42	0.676266
	2014-08-19 11:03:00	32.5348	66.3	1.6514		27.265	86.14	0.501669
	2014-08-19 11:04:00	32.5348	58.14	2.05126		27.36	90.86	0.332673
	2014-08-19 11:05:00	32.7344	64.26	1.77117		27.265	77.88	0.800644
	2014-08-19 11:06:00	32.8342	55.08	2.23864		27.455	70.8	1.06874
	2014-08-19 11:07:00	32.934	59.16	2.04676		27.265	75.52	0.886065
	2014-08-19 11:08:00	33.0338	49.98	2.52093		27.55	86.14	0.510111
	2014-08-19 11:09:00	33.1336	51	2.48341		27.455	84.96	0.550472
	2014-08-19 11:10:00	33.2334	51.948	2.44904		27.74	80.24	0.73538
	2014-08-19 11:11:00	33.1336	45.954	2.73915		27.835	75.52	0.916105
	2014-08-19 11:12:00	33.2334	55.944	2.24537		27.835	88.5	0.43036
	2014-08-19 11:13:00	33.3332	44.955	2.82119		27.93	82.6	0.654773
	2014-08-19 11:14:00	33.3332	43.956	2.87239		28.025	74.34	0.970965
	2014-08-19 11:15:00	33.3332	47.952	2.66758		28.025	83.78	0.613759
	2014-08-19 11:16:00	33.3332	55.944	2.25797		28.025	77.88	0.837012
	2014-08-19 11:17:00	33.3332	44.955	2.82119		28.025	88.5	0.435156
	2014-08-19 11:18:00	33.3332	42.957	2.92359		28.12	84.96	0.572267
	2014-08-19 11:19:00	33.3332	45.954	2.76999		28.12	82.6	0.662064
	2014-08-19 11:20:00	33.433	49.95	2.57957		28.215	79.06	0.801179
	2014-08-19 11:21:00	33.3332	52.947	2.41158		28.12	74.34	0.976354
	2014-08-19 11:22:00	33.3332	43.956	2.87239		28.12	89.68	0.392672
	2014-08-19 11:23:00	33.3332	56.943	2.20677		28.215	84.96	0.575441
	2014-08-19 11:24:00	33.433	52.947	2.4251		28.215	80.24	0.756031
	2014-08-19 11:25:00	33.4665	53.946	2.37807		28.215	83.78	0.620589
	2014-08-19 11:26:00	33.4665	44.955	2.84233		28.12	76.7	0.886557
	2014-08-19 11:27:00	33.5664	51.948	2.49515		28.215	75.52	0.936622
	2014-08-19 11:28:00	33.6663	43.956	2.92646		28.12	88.5	0.437571
	2014-08-19 11:29:00	33.7662	49.95	2.6281		28.12	87.32	0.48247
	2014-08-19 11:30:00	33.7662	47.952	2.73301		28.215	81.42	0.710884
	2014-08-19 11:31:00	33.7662	53.946	2.41827		28.12	88.5	0.437571
	2014-08-19 11:32:00	33.8661	44.955	2.90656		28.12	87.32	0.48247
	2014-08-19 11:33:00	34.85	43.956	3.12582		28.215	81.42	0.710884
	2014-08-19 11:34:00	34.7475	56.943	2.38786		28.31	87.32	0.487835
	2014-08-19 11:35:00	34.85	48.951	2.84722		28.405	83.78	0.627485
	2014-08-19 11:36:00	34.645	56.943	2.37432		28.31	73.16	1.03261
	2014-08-19 11:37:00	34.7475	51.948	2.66488		28.405	87.32	0.490537
	2014-08-19 11:38:00	34.85	48.951	2.84722		28.31	82.6	0.669426
	2014-08-19 11:39:00	34.7475	54.945	2.49867		28.405	84.96	0.581835
	2014-08-19 11:40:00	34.5425	56.943	2.36084		28.5	84.96	0.585056
	2014-08-19 11:41:00	34.44	51.948	2.61975		28.31	75.52	0.941813
	2014-08-19 11:42:00	34.3375	59.94	2.17162		28.405	76.7	0.90138
	2014-08-19 11:43:00	34.235	52.947	2.53619		28.31	88.5	0.442437
	2014-08-19 11:44:00	34.1325	54.945	2.41467		28.215	90.86	0.349703
	2014-08-19 11:45:00	34.1325	56.943	2.30759		28.12	79.06	0.79676
	2014-08-19 11:46:00	34.3375	46.953	2.87563		28.025	74.34	0.970965
	2014-08-19 11:47:00	34.235	55.944	2.37465		27.93	83.78	0.610368
	2014-08-19 11:48:00	34.1325	49.95	2.68237		27.835	88.5	0.43036
	2014-08-19 11:49:00	34.1325	47.952	2.78945		27.74	80.24	0.73538
	2014-08-19 11:50:00	34.1325	53.946	2.46821		27.645	81.42	0.687638
	2014-08-19 11:51:00	34.3375	44.955	2.98394		27.835	88.5	0.43036
	2014-08-19 11:52:00	34.44	52.947	2.56529		27.74	74.34	0.954952
	2014-08-19 11:53:00	34.5425	55.944	2.41562		27.93	71.98	1.05441
	2014-08-19 11:54:00	34.645	51.948	2.64976		28.025	75.52	0.926314
	2014-08-19 11:55:00	34.7475	49.95	2.77568		28.215	79.06	0.801179
	2014-08-19 11:56:00	34.9525	47.952	2.91948		28.405	88.5	0.444887
	2014-08-19 11:57:00	34.85	55.944	2.45719		28.5	86.14	0.539154
	2014-08-19 11:58:00	34.7475	44.955	3.0527		28.595	81.42	0.726759
	2014-08-19 11:59:00	34.85	41.958	3.23725		28.69	80.24	0.777187
	2014-08-19 12:00:00	34.9525	52.947	2.6393		28.785	86.14	0.548143
	2014-08-19 12:01:00	34.7475	57.942	2.33246		28.69	75.52	0.962831
	2014-08-19 12:02:00	34.85	47.952	2.90294		28.785	71.98	1.10815
	2014-08-19 12:03:00	34.9525	52.947	2.6393		28.69	75.52	0.962831
	2014-08-19 12:04:00	34.85	54.945	2.51291		28.785	82.6	0.688145
	2014-08-19 12:05:00	34.85	56.943	2.40147		28.785	80.24	0.781479
	2014-08-19 12:06:00	34.7475	44.955	3.0527		28.5	81.42	0.722762
	2014-08-19 12:07:00	34.85	49.95	2.7915		28.595	87.32	0.49598
	2014-08-19 12:08:00	34.9525	51.948	2.69533		28.69	89.68	0.405899
	2014-08-19 12:09:00	33.9	52.947	2.48926		28.595	90.86	0.357512
	2014-08-19 12:10:00	33.9	54.945	2.38356		28.5	80.24	0.768664
	2014-08-19 12:11:00	34	51.948	2.55634		28.595	87.32	0.49598
	2014-08-19 12:12:00	34	52.947	2.50319		28.69	76.7	0.91642
	2014-08-19 12:13:00	33.9	51.948	2.54211		28.595	87.32	0.49598
	2014-08-19 12:14:00	34	52.947	2.50319		28.5	82.6	0.67686
	2014-08-19 12:15:00	33.8	49.95	2.63307		28.5	80.24	0.768664
	2014-08-19 12:16:00	33.8	56.943	2.26517		28.69	74.34	1.00924
	2014-08-19 12:17:00	33.8	52.947	2.4754		28.595	79.06	0.819071
	2014-08-19 12:18:00	33.7	47.952	2.72292		28.5	87.32	0.493252
	2014-08-19 12:19:00	33.7	49.95	2.61839		28.5	89.68	0.401448
	2014-08-19 12:20:00	33.7	53.946	2.40934		28.69	86.14	0.545132
	2014-08-19 12:21:00	33.8	50.949	2.58051		28.785	76.7	0.921481
	2014-08-19 12:22:00	33.8	57.942	2.21262		28.69	80.24	0.777187
	2014-08-19 12:23:00	33.7	54.945	2.35708		28.785	81.42	0.734812
	2014-08-19 12:24:00	33.7	51.948	2.51387		28.785	84.96	0.59481
	2014-08-19 12:25:00	33.9	53.946	2.43641		28.88	84.96	0.598093
	2014-08-19 12:26:00	33.9	48.951	2.70066		28.785	76.7	0.921481
	2014-08-19 12:27:00	33.9	44.955	2.91206		28.785	74.34	1.01482
	2014-08-19 12:28:00	34	49.95	2.66263		28.88	80.24	0.785793
	2014-08-19 12:29:00	34.1	42.957	3.05162		28.975	84.96	0.601392
	2014-08-19 12:30:00	34.1	46.953	2.83785		29.07	84.96	0.604706
	2014-08-19 12:31:00	34.2	40.959	3.17615		28.975	76.7	0.931677
	2014-08-19 12:32:00	34.3	39.96	3.24793		29.07	77.88	0.889369
	2014-08-19 12:33:00	34.3	44.955	2.97772		28.975	86.14	0.554208
	2014-08-19 12:34:00	34.4	41.958	3.15736		29.07	90.86	0.367488
	2014-08-19 12:35:00	34.4	42.957	3.10302		29.165	83.78	0.655742
	2014-08-19 12:36:00	34.4	39.96	3.26605		29.07	80.24	0.794481
	2014-08-19 12:37:00	34.4	36.963	3.42908		28.975	84.96	0.601392
	2014-08-19 12:38:00	34.5	44.955	3.01103		29.07	84.96	0.604706
	2014-08-19 12:39:00	34.5	46.953	2.90174		29.07	76.7	0.936812
	2014-08-19 12:40:00	34.7	42.957	3.15517		29.165	80.24	0.798857
	2014-08-19 12:41:00	34.6	40.959	3.24761		29.07	73.16	1.07914
	2014-08-19 12:42:00	34.6	48.951	2.808		29.07	76.7	0.936812
	2014-08-19 12:43:00	34.7	51.948	2.65786		29.165	86.14	0.560332
	2014-08-19 12:44:00	34.7	46.953	2.93415		29.26	80.24	0.803254
	2014-08-19 12:45:00	34.8	43.956	3.11716		29.26	83.78	0.659351
	2014-08-19 12:46:00	34.7	50.949	2.71312		29.165	74.34	1.03738
	2014-08-19 12:47:00	34.7	43.956	3.09992		29.26	80.24	0.803254
	2014-08-19 12:48:00	34.8	45.954	3.00603		29.26	84.96	0.611383
	2014-08-19 12:49:00	34.8333	52.947	2.62193		29.26	82.6	0.707318
	2014-08-19 12:50:00	34.9	48.951	2.85512		29.26	86.14	0.563416
	2014-08-19 12:51:00	34.8	52.947	2.61708		29.165	82.6	0.703447
	2014-08-19 12:52:00	34.8333	43.956	3.12293		29.26	80.24	0.803254
	2014-08-19 12:53:00	34.9	51.948	2.68751		29.26	76.7	0.947156
	2014-08-19 12:54:00	34.8	49.95	2.78378		29.26	87.32	0.515448
	2014-08-19 12:55:00	34.8	46.953	2.95047		29.355	84.96	0.614746
	2014-08-19 12:56:00	34.8333	42.957	3.1786		29.165	80.24	0.798857
	2014-08-19 12:57:00	34.9	52.947	2.63163		29.26	87.32	0.515448
	2014-08-19 12:58:00	34.8333	55.944	2.45492		29.26	90.86	0.371545
	2014-08-19 12:59:00	34.9	51.948	2.68751		29.26	82.6	0.707318
	2014-08-19 13:00:00	34.9	46.953	2.96687		29.165	86.14	0.560332
	2014-08-19 13:01:00	34.8	52.947	2.61708		29.165	77.88	0.894267
	2014-08-19 13:02:00	34.7	41.958	3.21043		29.26	89.68	0.419513
	2014-08-19 13:03:00	34.6	45.954	2.97285		29.26	87.32	0.515448
	2014-08-19 13:04:00	34.5	49.95	2.7378		29.26	86.14	0.563416
	2014-08-19 13:05:00	35.4	40.959	3.39472		29.165	83.78	0.655742
	2014-08-19 13:06:00	35.6	35.964	3.72277		29.26	88.5	0.467481
	2014-08-19 13:07:00	35.7	45.954	3.15936		29.355	81.42	0.75944
	2014-08-19 13:08:00	35.8	37.962	3.64658		29.45	76.7	0.957599
	2014-08-19 13:09:00	35.9	44.955	3.25339		29.545	86.14	0.572756
	2014-08-19 13:10:00	36	41.958	3.44944		29.545	87.32	0.523993
	2014-08-19 13:11:00	36.1	35.964	3.82664		29.64	82.6	0.722991
	2014-08-19 13:12:00	36.2	39.96	3.60761		29.64	77.88	0.919113
	2014-08-19 13:13:00	36.3	45.954	3.26532		29.735	74.34	1.07205
	2014-08-19 13:14:00	36.4	46.953	3.22258		29.83	76.7	0.978788
	2014-08-19 13:15:00	36.3	43.956	3.38603		29.83	87.32	0.532662
	2014-08-19 13:16:00	36.2	45.954	3.24745		29.83	82.6	0.73094
	2014-08-19 13:17:00	36.3	41.958	3.50675		29.83	79.06	0.879649
	2014-08-19 13:18:00	36.4	37.962	3.76878		29.925	76.7	0.984148
	2014-08-19 13:19:00	36.3	46.953	3.20496		29.925	86.14	0.58542
	2014-08-19 13:20:00	36.3	47.952	3.1446		29.925	81.42	0.784784
	2014-08-19 13:21:00	36.2	43.956	3.3675		29.83	74.34	1.07793
	2014-08-19 13:22:00	36.1	37.962	3.70724		29.83	82.6	0.73094
	2014-08-19 13:23:00	36.2	44.955	3.30747		29.925	84.96	0.635261
	2014-08-19 13:24:00	36	41.958	3.44944		29.83	79.06	0.879649
	2014-08-19 13:25:00	35.8	44.955	3.23553		29.735	81.42	0.776255
	2014-08-19 13:26:00	36.1	49.95	2.99087		29.64	74.34	1.0662
	2014-08-19 13:27:00	36.2	46.953	3.18742		29.545	73.16	1.10915
	2014-08-19 13:28:00	36	43.956	3.3307		29.64	80.24	0.821052
	2014-08-19 13:29:00	35.8	45.954	3.17681		29.545	86.14	0.572756
	2014-08-19 13:30:00	35.9	47.952	3.07625		29.45	83.78	0.666621
	2014-08-19 13:31:00	36	43.956	3.3307		29.64	76.7	0.968143
	2014-08-19 13:32:00	36.1	49.95	2.99087		29.545	73.16	1.10915
	2014-08-19 13:33:00	36.2	52.947	2.82726		29.64	75.52	1.01717
	2014-08-19 13:34:00	36.3	45.954	3.26532		29.545	80.24	0.81657
	2014-08-19 13:35:00	36.3	49.95	3.02389		29.64	84.96	0.62493
	2014-08-19 13:36:00	36.1	44.955	3.28936		29.83	74.34	1.07793
	2014-08-19 13:37:00	36.2	41.958	3.48755		29.735	77.88	0.924153
	2014-08-19 13:38:00	36.3	39.96	3.62746		29.64	83.78	0.67396
	2014-08-19 13:39:00	36.3	44.955	3.32567		29.545	79.06	0.865333
	2014-08-19 13:40:00	36.3	45.954	3.26532		29.83	84.96	0.631801
	2014-08-19 13:41:00	36.3	49.95	3.02389		29.64	75.52	1.01717
	2014-08-19 13:42:00	36.3	41.958	3.50675		29.83	79.06	0.879649
	2014-08-19 13:43:00	36.3	39.96	3.62746		29.735	83.78	0.677657
	2014-08-19 13:44:00	36.6	42.957	3.50351		29.83	86.14	0.582232
	2014-08-19 13:45:00	36.4	45.954	3.28327		29.925	81.42	0.784784
	2014-08-19 13:46:00	36.3	39.96	3.62746		29.83	76.7	0.978788
	2014-08-19 13:47:00	36.4	41.958	3.52603		29.925	83.78	0.685102
	2014-08-19 13:48:00	36.4	44.955	3.34396		30.02	86.14	0.588624
	2014-08-19 13:49:00	36.5	43.956	3.42336		30.115	77.88	0.944558
	2014-08-19 13:50:00	36.5	43.956	3.42336		30.02	84.96	0.638738
	2014-08-19 13:51:00	36.4	51.948	2.91914		29.925	75.52	1.03399
	2014-08-19 13:52:00	36.5	42.957	3.48438		30.02	79.06	0.889307
	2014-08-19 13:53:00	36.5	39.96	3.66745		30.115	86.14	0.591843
	2014-08-19 13:54:00	36.6	53.946	2.82858		30.02	82.6	0.738965
	2014-08-19 13:55:00	36.5	48.951	3.11825		30.02	83.78	0.688852
	2014-08-19 13:56:00	36.4	43.956	3.40465		30.02	88.5	0.488397
	2014-08-19 13:57:00	36.3	41.958	3.50675		29.925	75.52	1.03399
	2014-08-19 13:58:00	36.4	44.955	3.34396		30.02	74.34	1.08976
	2014-08-19 13:59:00	36.4	49.95	3.04052		30.115	77.88	0.944558
	2014-08-19 14:00:00	36.3	54.945	2.7221		30.02	86.14	0.588624
	2014-08-19 14:01:00	36.2	53.946	2.76723		29.925	77.88	0.934307
	2014-08-19 14:02:00	36.1	48.951	3.05057		30.02	76.7	0.989534
	2014-08-19 14:03:00	36	39.96	3.56818		30.115	81.42	0.793394
	2014-08-19 14:04:00	36.1	41.958	3.46845		30.02	88.5	0.488397
	2014-08-19 14:05:00	36.1	57.942	2.51329		30.02	86.14	0.588624
	2014-08-19 14:06:00	36	49.95	2.97448		30.02	83.78	0.688852
	2014-08-19 14:07:00	36.1	42.957	3.40876		30.02	76.7	0.989534
	2014-08-19 14:08:00	36.1	39.96	3.58785		30.115	73.16	1.14611
	2014-08-19 14:09:00	36	38.961	3.62756		30.02	82.6	0.738965
	2014-08-19 14:10:00	36	51.948	2.85574		30.115	87.32	0.541455
	2014-08-19 14:11:00	35.8	49.95	2.94193		30.02	79.06	0.889307
	2014-08-19 14:12:00	35.7	52.947	2.75057		30.115	81.42	0.793394
	2014-08-19 14:13:00	35.7	54.945	2.63378		30.02	83.78	0.688852
	2014-08-19 14:14:00	35.6	51.948	2.79353		30.115	86.14	0.591843
	2014-08-19 14:15:00	35.6	47.952	3.02584		30.02	82.6	0.738965
	2014-08-19 14:16:00	35.7	43.956	3.27616		29.925	81.42	0.784784
	2014-08-19 14:17:00	35.6	46.953	3.08392		29.83	80.24	0.830079
	2014-08-19 14:18:00	35.6	49.95	2.90969		29.735	76.7	0.973453
	2014-08-19 14:19:00	35.5333	52.947	2.72542		29.64	84.96	0.62493
	2014-08-19 14:20:00	35.6	47.952	3.02584		29.735	79.06	0.874854
	2014-08-19 14:21:00	35.6	49.95	2.90969		29.735	74.34	1.07205
	2014-08-19 14:22:00	35.7	52.947	2.75057		29.64	71.98	1.16426
	2014-08-19 14:23:00	35.6	47.952	3.02584		29.735	74.34	1.07205
	2014-08-19 14:24:00	35.6	42.957	3.31623		29.545	76.7	0.962859
	2014-08-19 14:25:00	35.6	45.954	3.142		29.64	82.6	0.722991
	2014-08-19 14:26:00	35.6	49.95	2.90969		29.735	74.34	1.07205
	2014-08-19 14:27:00	35.6	40.959	3.43238		29.64	76.7	0.968143
	2014-08-19 14:28:00	35.7	43.956	3.27616		29.735	79.06	0.874854
	2014-08-19 14:29:00	35.6	47.952	3.02584		29.64	82.6	0.722991
	2014-08-19 14:30:00	35.6	44.955	3.20007		29.545	86.14	0.572756
	2014-08-19 14:31:00	35.7	41.958	3.39296		29.545	76.7	0.962859
	2014-08-19 14:32:00	35.6	39.96	3.49046		29.545	75.52	1.01162
	2014-08-19 14:33:00	35.7	37.962	3.62655		29.545	80.24	0.81657
	2014-08-19 14:34:00	35.6	36.963	3.66469		29.545	82.6	0.719045
	2014-08-19 14:35:00	35.8	44.955	3.23553		29.64	86.14	0.5759
	2014-08-19 14:36:00	35.7	39.96	3.50975		29.545	75.52	1.01162
	2014-08-19 14:37:00	35.6	38.961	3.54854		29.545	73.16	1.10915
	2014-08-19 14:38:00	36.1	37.962	3.70724		29.545	79.06	0.865333
	2014-08-19 14:39:00	35.7	42.957	3.33456		29.64	81.42	0.772021
	2014-08-19 14:40:00	35.6	44.955	3.20007		29.545	84.96	0.621519
	2014-08-19 14:41:00	35.5	47.952	3.0092		29.545	79.06	0.865333
	2014-08-19 14:42:00	35.4	43.956	3.2224		29.45	75.52	1.0061
	2014-08-19 14:43:00	35.3	41.958	3.31889		29.45	82.6	0.715117
	2014-08-19 14:44:00	35.4	39.96	3.45216		29.545	84.96	0.621519
	2014-08-19 14:45:00	35.4	49.95	2.87775		29.45	79.06	0.860607
	2014-08-19 14:46:00	35.4	44.955	3.16496		29.355	73.16	1.09706
	2014-08-19 14:47:00	35.3	42.957	3.26177		29.26	75.52	0.995124
	2014-08-19 14:48:00	35.4	46.953	3.05008		29.165	77.88	0.894267
	2014-08-19 14:49:00	35.4	49.95	2.87775		29.07	82.6	0.699594
	2014-08-19 14:50:00	35.3	50.949	2.80478		29.26	83.78	0.659351
	2014-08-19 14:51:00	35.2	32.967	3.81188		29.355	75.52	1.0006
	2014-08-19 14:52:00	35.1	45.954	3.05641		29.26	77.88	0.899189
	2014-08-19 14:53:00	35.1	48.951	2.88692		29.165	82.6	0.703447
	2014-08-19 14:54:00	35	49.95	2.8148		29.07	83.78	0.65215
	2014-08-19 14:55:00	34.9	45.954	3.02274		29.26	81.42	0.755286
	2014-08-19 14:56:00	34.9	41.958	3.24624		29.165	73.16	1.08509
	2014-08-19 14:57:00	34.8	39.96	3.33942		29.07	76.7	0.936812
	2014-08-19 14:58:00	34.7	44.955	3.04466		29.26	82.6	0.707318
	2014-08-19 14:59:00	34.8	46.953	2.95047		29.26	74.34	1.04309
	2014-08-19 15:00:00	34.7	50.949	2.71312		29.165	86.14	0.560332
	2014-08-19 15:01:00	34.8	48.951	2.83934		29.165	80.24	0.798857
	2014-08-19 15:02:00	34.7	43.956	3.09992		29.07	76.7	0.936812
	2014-08-19 15:03:00	34.8	49.95	2.78378		29.165	81.42	0.751152
	2014-08-19 15:04:00	34.7	45.954	2.9894		29.07	86.14	0.557263
	2014-08-19 15:05:00	34.7	47.952	2.87889		29.07	83.78	0.65215
	2014-08-19 15:06:00	34.6	46.953	2.9179		29.07	86.14	0.557263
	2014-08-19 15:07:00	34.7	50.949	2.71312		29.165	88.5	0.464922
	2014-08-19 15:08:00	34.7	53.946	2.54735		29.07	82.6	0.699594
	2014-08-19 15:09:00	34.6	49.95	2.75305		29.07	79.06	0.841925
	2014-08-19 15:10:00	34.5	44.955	3.01103		29.165	82.6	0.703447
	2014-08-19 15:11:00	34.5	46.953	2.90174		29.07	87.32	0.509819
	2014-08-19 15:12:00	34.5	48.951	2.79244		29.165	90.86	0.369512
	2014-08-19 15:13:00	34.4	51.948	2.61393		29.07	82.6	0.699594
	2014-08-19 15:14:00	34.4	50.949	2.66827		29.07	80.24	0.794481
	2014-08-19 15:15:00	34.4	44.955	2.99433		29.165	84.96	0.608037
	2014-08-19 15:16:00	34.3	42.957	3.0858		29.165	88.5	0.464922
	2014-08-19 15:17:00	34.4	46.953	2.88565		29.07	82.6	0.699594
	2014-08-19 15:18:00	34.3	48.951	2.76155		29.07	80.24	0.794481
	2014-08-19 15:19:00	34.3	52.947	2.54538		29.165	87.32	0.512627
	2014-08-19 15:20:00	34.3	46.953	2.86964		29.165	83.78	0.655742
	2014-08-19 15:21:00	34.2	48.951	2.74622		29.07	87.32	0.509819
	2014-08-19 15:22:00	34.1	52.947	2.51719		29.07	90.86	0.367488
	2014-08-19 15:23:00	34.1	49.95	2.67752		29.165	82.6	0.703447
	2014-08-19 15:24:00	34	52.947	2.50319		29.165	79.06	0.846562
	2014-08-19 15:25:00	34.1	48.951	2.73096		29.165	81.42	0.751152
	2014-08-19 15:26:00	34	54.945	2.3969		29.07	86.14	0.557263
	2014-08-19 15:27:00	33.9	51.948	2.54211		28.975	89.68	0.412657
	2014-08-19 15:28:00	33.8	43.956	2.9484		28.88	82.6	0.691943
	2014-08-19 15:29:00	33.8	45.954	2.84329		28.785	80.24	0.781479
	2014-08-19 15:30:00	33.8	46.953	2.79074		28.785	83.78	0.641478
	2014-08-19 15:31:00	33.9	52.947	2.48926		28.88	80.24	0.785793
	2014-08-19 15:32:00	33.8	55.944	2.31773		28.785	87.32	0.501476
	2014-08-19 15:33:00	33.8	49.95	2.63307		28.785	82.6	0.688145
	2014-08-19 15:34:00	34.2	46.953	2.8537		28.785	88.5	0.454808
	2014-08-19 15:35:00	33.7	45.954	2.82745		28.785	79.06	0.828147
	2014-08-19 15:36:00	33.6	52.947	2.44788		28.785	81.42	0.734812
	2014-08-19 15:37:00	33.5	49.95	2.58926		28.785	86.14	0.548143
	2014-08-19 15:38:00	33.7	44.955	2.87971		28.785	89.68	0.408141
	2014-08-19 15:39:00	33.6	51.948	2.49985		28.785	82.6	0.688145
	2014-08-19 15:40:00	33.5	46.953	2.74431		28.785	82.6	0.688145
	2014-08-19 15:41:00	33.4	44.955	2.83177		28.69	88.5	0.45231
	2014-08-19 15:42:00	33.3	51.948	2.4582		28.69	92.04	0.313077
	2014-08-19 15:43:00	33.2	54.945	2.29199		28.785	82.6	0.688145
	2014-08-19 15:44:00	33.1	57.942	2.12756		28.69	87.32	0.498721
	2014-08-19 15:45:00	33.1	47.952	2.63291		28.69	77.88	0.870009
	2014-08-19 15:46:00	33	46.953	2.66842		28.595	82.6	0.680603
	2014-08-19 15:47:00	32.9	46.953	2.65346		28.5	73.16	1.04408
	2014-08-19 15:48:00	32.8	52.947	2.34043		28.31	80.24	0.760222
	2014-08-19 15:49:00	32.7	54.945	2.22847		28.31	84.96	0.57863
	2014-08-19 15:50:00	32.6	45.954	2.65816		28.215	79.06	0.801179
	2014-08-19 15:51:00	32.6	49.95	2.46163		28.12	84.96	0.572267
	2014-08-19 15:52:00	32.5	52.947	2.30121		28.025	76.7	0.881663
	2014-08-19 15:53:00	32.6	47.952	2.55989		27.93	80.24	0.743581
	2014-08-19 15:54:00	32.6	49.95	2.46163		27.835	87.32	0.474518
	2014-08-19 15:55:00	32.5	46.953	2.59436		27.835	77.88	0.827788
	2014-08-19 15:56:00	32.4	52.947	2.28827		27.93	81.42	0.699177
	2014-08-19 15:57:00	32.4	47.952	2.53118		27.835	84.96	0.562836
	2014-08-19 15:58:00	32.3	45.954	2.61355		27.835	87.32	0.474518
	2014-08-19 15:59:00	32.5	53.946	2.25236		27.835	75.52	0.916105
	2014-08-19 16:00:00	32.4	46.953	2.57977		27.93	77.88	0.832389
	2014-08-19 16:01:00	32.4	54.945	2.1911		27.835	81.42	0.695312
	2014-08-19 16:02:00	32.4	56.943	2.09394		27.93	74.34	0.965601
	2014-08-19 16:03:00	32.3	49.95	2.42031		27.835	70.8	1.09274
	2014-08-19 16:04:00	32.3	45.954	2.61355		27.93	75.52	0.921197
	2014-08-19 16:05:00	32.3	46.953	2.56524		27.93	80.24	0.743581
	2014-08-19 16:06:00	32.2	49.95	2.40668		27.93	84.96	0.565964
	2014-08-19 16:07:00	32.3	44.955	2.66186		27.835	89.68	0.386201
	2014-08-19 16:08:00	32.3	46.953	2.56524		27.93	79.06	0.787985
	2014-08-19 16:09:00	32.2	51.948	2.3106		27.93	89.68	0.388348
	2014-08-19 16:10:00	32.2	46.953	2.55079		27.835	81.42	0.695312
	2014-08-19 16:11:00	32.2	52.947	2.26257		27.93	86.14	0.52156
	2014-08-19 16:12:00	32.2	54.945	2.16649		27.835	88.5	0.43036
	2014-08-19 16:13:00	32.1	49.95	2.39311		27.93	80.24	0.743581
	2014-08-19 16:14:00	32.1	42.957	2.72748		27.835	74.34	0.960264
	2014-08-19 16:15:00	32.1	47.952	2.48864		27.835	75.52	0.916105
	2014-08-19 16:16:00	32.1	53.946	2.20204		27.835	82.6	0.651153
	2014-08-19 16:17:00	32.1	46.953	2.53641		27.93	76.7	0.876793
	2014-08-19 16:18:00	32.1	51.948	2.29758		27.835	86.14	0.518677
	2014-08-19 16:19:00	32	49.95	2.37961		27.835	87.32	0.474518
	2014-08-19 16:20:00	32	47.952	2.4746		27.835	81.42	0.695312
	2014-08-19 16:21:00	32	46.953	2.5221		27.835	90.86	0.342043
	2014-08-19 16:22:00	32	51.948	2.28461		27.835	88.5	0.43036
	2014-08-19 16:23:00	32	49.95	2.37961		27.835	87.32	0.474518
	2014-08-19 16:24:00	32	58.941	1.95213		27.835	86.14	0.518677
	2014-08-19 16:25:00	31.9	48.951	2.4134		27.835	80.24	0.73947
	2014-08-19 16:26:00	31.9	55.944	2.0828		27.835	86.14	0.518677
	2014-08-19 16:27:00	31.9	59.94	1.89388		27.835	82.6	0.651153
	2014-08-19 16:28:00	31.9	51.948	2.27172		27.835	79.06	0.783629
	2014-08-19 16:29:00	31.8	50.949	2.30584		27.835	86.14	0.518677
	2014-08-19 16:30:00	31.8	47.952	2.44673		27.835	80.24	0.73947
	2014-08-19 16:31:00	31.7	50.949	2.2928		27.835	88.5	0.43036
	2014-08-19 16:32:00	31.7	55.944	2.05932		27.74	81.42	0.691466
	2014-08-19 16:33:00	31.8	50.949	2.30584		27.645	76.7	0.862323
	2014-08-19 16:34:00	31.7	48.951	2.3862		27.55	84.96	0.553541
	2014-08-19 16:35:00	31.7	49.95	2.3395		27.835	79.06	0.783629
	2014-08-19 16:36:00	31.7	54.945	2.10602		27.835	82.6	0.651153
	2014-08-19 16:37:00	31.7	55.944	2.05932		27.74	87.32	0.471894
	2014-08-19 16:38:00	31.7	52.947	2.19941		27.645	88.5	0.42561
	2014-08-19 16:39:00	31.7	49.95	2.3395		27.835	82.6	0.651153
	2014-08-19 16:40:00	31.6	49.95	2.32626		27.74	77.88	0.823209
	2014-08-19 16:41:00	31.6	55.944	2.04767		27.74	82.6	0.647551
	2014-08-19 16:42:00	31.5	51.948	2.22075		27.645	84.96	0.556624
	2014-08-19 16:43:00	31.5	49.95	2.31309		27.74	88.5	0.427979
	2014-08-19 16:44:00	31.4	54.945	2.07044		27.645	92.04	0.294596
	2014-08-19 16:45:00	31.4	50.949	2.25407		27.645	79.06	0.774981
	2014-08-19 16:46:00	31.3	57.942	1.92176		27.645	87.32	0.469281
	2014-08-19 16:47:00	31.4	62.937	1.70318		27.645	90.86	0.338268
	2014-08-19 16:48:00	31.3	53.946	2.10435		27.55	93.22	0.249535
	2014-08-19 16:49:00	31.4	52.947	2.16226		27.55	82.6	0.6404
	2014-08-19 16:50:00	31.3	49.95	2.28694		27.55	77.88	0.814117
	2014-08-19 16:51:00	31.4	56.943	1.97863		27.55	81.42	0.683829
	2014-08-19 16:52:00	31.3	48.951	2.33259		27.55	88.5	0.423253
	2014-08-19 16:53:00	31.4	44.955	2.52952		27.55	82.6	0.6404
	2014-08-19 16:54:00	31.3	53.946	2.10435		27.455	74.34	0.93917
	2014-08-19 16:55:00	31.4	49.95	2.29998		27.455	77.88	0.809604
	2014-08-19 16:56:00	31.3	43.956	2.56082		27.55	87.32	0.466682
	2014-08-19 16:57:00	31.4	48.951	2.34589		27.645	89.68	0.381939
	2014-08-19 16:58:00	31.3	52.947	2.15		27.645	82.6	0.643967
	2014-08-19 16:59:00	31.4	55.944	2.02453		27.645	77.88	0.818652
	2014-08-19 17:00:00	31.4	49.95	2.29998		27.55	76.7	0.857547
	2014-08-19 17:01:00	31.4	57.942	1.93272		27.645	82.6	0.643967
	2014-08-19 17:02:00	31.3	62.937	1.69352		27.645	87.32	0.469281
	2014-08-19 17:03:00	31.4	57.942	1.93272		27.645	89.68	0.381939
	2014-08-19 17:04:00	31.4	64.935	1.61137		27.55	84.96	0.553541
	2014-08-19 17:05:00	31.4	57.942	1.93272		27.645	80.24	0.731309
	2014-08-19 17:06:00	31.4	55.944	2.02453		27.645	86.14	0.512953
	2014-08-19 17:07:00	31.3	54.945	2.0587		27.645	89.68	0.381939
	2014-08-19 17:08:00	31.4	62.937	1.70318		27.55	79.06	0.770688
	2014-08-19 17:09:00	31.4	51.948	2.20817		27.645	73.16	0.993337
	2014-08-19 17:10:00	31.3	57.942	1.92176		27.645	80.24	0.731309
	2014-08-19 17:11:00	31.3	62.937	1.69352		27.645	87.32	0.469281
	2014-08-19 17:12:00	31.3	65.934	1.55658		27.55	89.68	0.379823
	2014-08-19 17:13:00	31.3	59.94	1.83046		27.645	82.6	0.643967
	2014-08-19 17:14:00	31.3	55.944	2.01305		27.645	80.24	0.731309
	2014-08-19 17:15:00	31.3	51.948	2.19564		27.645	77.88	0.818652
	2014-08-19 17:16:00	31.3	61.938	1.73917		27.55	82.6	0.6404
	2014-08-19 17:17:00	31.4	64.935	1.61137		27.645	87.32	0.469281
	2014-08-19 17:18:00	31.4	59.94	1.8409		27.645	89.68	0.381939
	2014-08-19 17:19:00	31.3	54.945	2.0587		27.645	82.6	0.643967
	2014-08-19 17:20:00	31.3	53.946	2.10435		27.645	81.42	0.687638
	2014-08-19 17:21:00	31.2	57.942	1.91085		27.74	89.68	0.384065
	2014-08-19 17:22:00	31.2	49.95	2.27396		27.74	92.04	0.296236
	2014-08-19 17:23:00	31.2	45.954	2.45551		27.645	82.6	0.643967
	2014-08-19 17:24:00	31.2	49.95	2.27396		27.74	76.7	0.867123
	2014-08-19 17:25:00	31.2	52.947	2.13779		27.74	80.24	0.73538
	2014-08-19 17:26:00	31.3	57.942	1.92176		27.74	82.6	0.647551
	2014-08-19 17:27:00	31.3	54.945	2.0587		27.74	87.32	0.471894
	2014-08-19 17:28:00	31.2	49.95	2.27396		27.835	80.24	0.73947
	2014-08-19 17:29:00	31.2	46.953	2.41012		27.74	79.06	0.779294
	2014-08-19 17:30:00	31.2	53.946	2.09241		27.835	81.42	0.695312
	2014-08-19 17:31:00	31.2	50.949	2.22857		27.835	82.6	0.651153
	2014-08-19 17:32:00	31.2	45.954	2.45551		27.835	87.32	0.474518
	2014-08-19 17:33:00	31.2	52.947	2.13779		27.835	86.14	0.518677
	2014-08-19 17:34:00	31.2	57.942	1.91085		27.835	82.6	0.651153
	2014-08-19 17:35:00	31.2	53.946	2.09241		27.835	80.24	0.73947
	2014-08-19 17:36:00	31.3	59.94	1.83046		27.74	75.52	0.911038
	2014-08-19 17:37:00	31.3	61.938	1.73917		27.835	73.16	1.00442
	2014-08-19 17:38:00	31.2	55.944	2.00163		27.835	76.7	0.871946
	2014-08-19 17:39:00	31.2	63.936	1.63852		27.835	82.6	0.651153
	2014-08-19 17:40:00	31.2	54.945	2.04702		27.835	80.24	0.73947
	2014-08-19 17:41:00	31.2	59.94	1.82008		27.835	86.14	0.518677
	2014-08-19 17:42:00	31.2	64.935	1.59313		27.835	88.5	0.43036
	2014-08-19 17:43:00	31.1	68.931	1.40356		27.835	90.86	0.342043
	2014-08-19 17:44:00	31.1	62.937	1.67435		27.93	87.32	0.477156
	2014-08-19 17:45:00	31	54.945	2.02382		27.93	79.06	0.787985
	2014-08-19 17:46:00	31	53.946	2.0687		27.835	76.7	0.871946
	2014-08-19 17:47:00	31.2	51.948	2.18318		27.835	73.16	1.00442
	2014-08-19 17:48:00	30.9	56.943	1.92308		27.93	79.06	0.787985
	2014-08-19 17:49:00	30.9	61.938	1.69998		27.93	87.32	0.477156
	2014-08-19 17:50:00	30.9	55.944	1.96769		27.835	79.06	0.783629
	2014-08-19 17:51:00	30.8	62.937	1.64594		27.74	86.14	0.515808
	2014-08-19 17:52:00	30.8	66.933	1.46848		27.835	90.86	0.342043
	2014-08-19 17:53:00	30.9	62.937	1.65536		27.835	86.14	0.518677
	2014-08-19 17:54:00	30.8	59.94	1.77904		27.835	82.6	0.651153
	2014-08-19 17:55:00	30.8	56.943	1.91213		27.74	77.88	0.823209
	2014-08-19 17:56:00	30.8	54.945	2.00086		27.74	75.52	0.911038
	2014-08-19 17:57:00	30.7	62.937	1.63657		27.835	84.96	0.562836
	2014-08-19 17:58:00	30.7	64.935	1.54834		27.835	87.32	0.474518
	2014-08-19 17:59:00	30.8	58.941	1.8234		27.835	74.34	0.960264
	2014-08-19 18:00:00	30.7	55.944	1.94535		27.74	80.24	0.73538
	2014-08-19 18:01:00	30.7	60.939	1.72479		27.74	82.6	0.647551
	2014-08-19 18:02:00	30.7	61.938	1.68068		27.835	83.78	0.606994
	2014-08-19 18:03:00	30.6	64.935	1.53952		27.835	86.14	0.518677
	2014-08-19 18:04:00	30.6	62.937	1.62724		27.835	82.6	0.651153
	2014-08-19 18:05:00	30.6	56.943	1.8904		27.74	80.24	0.73538
	2014-08-19 18:06:00	30.6	59.94	1.75882		27.74	76.7	0.867123
	2014-08-19 18:07:00	30.6	55.944	1.93426		27.74	79.06	0.779294
	2014-08-19 18:08:00	30.5	58.941	1.7924		27.645	82.6	0.643967
	2014-08-19 18:09:00	30.4	59.94	1.7388		27.645	84.96	0.556624
	2014-08-19 18:10:00	30.4	56.943	1.86889		27.645	77.88	0.818652
	2014-08-19 18:11:00	30.4	55.944	1.91225		27.645	75.52	0.905995
	2014-08-19 18:12:00	30.3	58.941	1.77198		27.645	79.06	0.774981
	2014-08-19 18:13:00	30.2	59.94	1.71899		27.55	80.24	0.727258
	2014-08-19 18:14:00	30.2	56.943	1.84759		27.55	76.7	0.857547
	2014-08-19 18:15:00	30.2	55.944	1.89046		27.55	79.06	0.770688
	2014-08-19 18:16:00	30.2	55.944	1.89046		27.455	79.06	0.766416
	2014-08-19 18:17:00	30.1	58.941	1.75177		27.455	81.42	0.680038
	2014-08-19 18:18:00	30.1	59.94	1.70915		27.36	83.78	0.590368
	2014-08-19 18:19:00	30	56.943	1.8265		27.36	79.06	0.762164
	2014-08-19 18:20:00	30	56.943	1.8265		27.36	79.06	0.762164
	2014-08-19 18:21:00	30	61.938	1.61461		27.36	84.96	0.547419
	2014-08-19 18:22:00	29.9	59.94	1.68963		27.36	82.6	0.633317
	2014-08-19 18:23:00	30	60.939	1.65699		27.36	83.78	0.590368
	2014-08-19 18:24:00	29.9	62.937	1.56322		27.36	87.32	0.461521
	2014-08-19 18:25:00	29.9	56.943	1.81604		27.36	76.7	0.848062
	2014-08-19 18:26:00	29.9	54.945	1.90031		27.36	76.7	0.848062
	2014-08-19 18:27:00	29.8	52.947	1.9732		27.36	77.88	0.805113
	2014-08-19 18:28:00	29.7	57.942	1.75361		27.36	86.14	0.50447
	2014-08-19 18:29:00	29.8	60.939	1.63805		27.36	89.68	0.375622
	2014-08-19 18:30:00	29.8	56.943	1.80562		27.36	80.24	0.719215
	2014-08-19 18:31:00	29.8	54.945	1.88941		27.265	79.06	0.757933
	2014-08-19 18:32:00	29.7	59.94	1.6703		27.265	84.96	0.54438
	2014-08-19 18:33:00	29.8	56.943	1.80562		27.265	81.42	0.672512
	2014-08-19 18:34:00	29.8	53.946	1.9313		27.265	77.88	0.800644
	2014-08-19 18:35:00	29.8	57.942	1.76373		27.265	77.88	0.800644
	2014-08-19 18:36:00	29.8	61.938	1.59615		27.36	82.6	0.633317
	2014-08-19 18:37:00	29.7	63.936	1.50369		27.36	86.14	0.50447
	2014-08-19 18:38:00	29.8	59.94	1.67994		27.265	79.06	0.757933
	2014-08-19 18:39:00	29.7	58.58	1.72701		27.265	77.88	0.800644
	2014-08-19 18:40:00	28.215	59.16	1.56257		27.265	77.88	0.800644
	2014-08-19 18:41:00	28.12	57.12	1.63157		27.36	74.34	0.93396
	2014-08-19 18:42:00	28.12	60.18	1.51514		27.36	80.24	0.719215
	2014-08-19 18:43:00	28.025	61.2	1.46818		27.265	82.6	0.629801
	2014-08-19 18:44:00	28.025	57.12	1.62256		27.265	76.7	0.843355
	2014-08-19 18:45:00	28.025	60.18	1.50677		27.265	79.06	0.757933
	2014-08-19 18:46:00	27.93	63.24	1.3833		27.36	82.6	0.633317
	2014-08-19 18:47:00	27.93	61.2	1.46007		27.36	80.24	0.719215
	2014-08-19 18:48:00	27.835	57.12	1.60468		27.265	76.7	0.843355
	2014-08-19 18:49:00	27.835	56.1	1.64285		27.265	74.34	0.928776
	2014-08-19 18:50:00	27.93	60.18	1.49845		27.265	76.7	0.843355
	2014-08-19 18:51:00	27.835	63.24	1.37565		27.265	79.06	0.757933
	2014-08-19 18:52:00	27.835	65.28	1.29931		27.265	81.42	0.672512
	2014-08-19 18:53:00	27.74	61.2	1.44396		27.265	76.7	0.843355
	2014-08-19 18:54:00	27.835	58.14	1.56651		27.265	74.34	0.928776
	2014-08-19 18:55:00	27.74	60.18	1.48192		27.265	76.7	0.843355
	2014-08-19 18:56:00	27.74	64.26	1.33009		27.265	81.42	0.672512
	2014-08-19 18:57:00	27.645	66.3	1.24722		27.17	83.78	0.583829
	2014-08-19 18:58:00	27.645	64.26	1.32272		27.17	77.88	0.796196
	2014-08-19 18:59:00	27.74	61.2	1.44396		27.17	77.88	0.796196
	2014-08-19 19:00:00	27.645	61.2	1.43597		27.17	77.88	0.796196
	2014-08-19 19:01:00	27.645	64.26	1.32272		27.265	79.06	0.757933
	2014-08-19 19:02:00	27.645	61.2	1.43597		27.265	74.34	0.928776
	2014-08-19 19:03:00	27.645	61.2	1.43597		27.17	73.16	0.96609
	2014-08-19 19:04:00	27.55	66.3	1.24031		27.17	80.24	0.711249
	2014-08-19 19:05:00	27.55	64.2	1.3176		27.17	77.88	0.796196
	2014-08-19 19:06:00	27.55	64.2	1.3176		27.265	76.7	0.843355
	2014-08-19 19:07:00	27.455	59.92	1.46695		27.265	73.16	0.971487
	2014-08-19 19:08:00	27.36	63.13	1.34198		27.17	76.7	0.83867
	2014-08-19 19:09:00	27.36	59.92	1.45881		27.17	80.24	0.711249
	2014-08-19 19:10:00	27.36	64.2	1.30303		27.17	76.7	0.83867
	2014-08-19 19:11:00	27.36	58.85	1.49776		27.17	74.34	0.923616
	2014-08-19 19:12:00	27.36	62.06	1.38092		27.17	76.7	0.83867
	2014-08-19 19:13:00	27.265	66.34	1.21834		27.17	79.06	0.753723
	2014-08-19 19:14:00	27.36	69.55	1.1083		27.17	82.6	0.626303
	2014-08-19 19:15:00	27.265	65.27	1.25707		27.17	76.7	0.83867
	2014-08-19 19:16:00	27.265	60.99	1.41199		27.17	71.98	1.00856
	2014-08-19 19:17:00	27.17	57.78	1.51968		27.17	70.8	1.05104
	2014-08-19 19:18:00	27.17	59.92	1.44266		27.17	74.34	0.923616
	2014-08-19 19:19:00	27.075	62.06	1.35804		27.17	70.8	1.05104
	2014-08-19 19:20:00	27.075	66.34	1.20484		27.17	76.7	0.83867
	2014-08-19 19:21:00	27.075	67.41	1.16654		27.075	77.88	0.79177
	2014-08-19 19:22:00	26.98	71.69	1.0077		27.075	81.42	0.665058
	2014-08-19 19:23:00	26.98	67.41	1.16005		26.98	76.7	0.829368
	2014-08-19 19:24:00	26.98	70.62	1.04579		26.98	80.24	0.703361
	2014-08-19 19:25:00	26.98	66.34	1.19813		26.98	76.7	0.829368
	2014-08-19 19:26:00	26.98	64.2	1.27431		27.075	79.06	0.749533
	2014-08-19 19:27:00	26.98	62.06	1.35048		27.075	79.06	0.749533
	2014-08-19 19:28:00	26.885	67.2	1.16102		26.98	76.7	0.829368
	2014-08-19 19:29:00	26.885	70.8	1.03359		26.98	74.34	0.913373
	2014-08-19 19:30:00	26.885	74.4	0.906164		26.98	80.24	0.703361
	2014-08-19 19:31:00	26.885	76.8	0.821211		26.98	82.6	0.619356
	2014-08-19 19:32:00	26.79	79.2	0.732157		26.98	84.96	0.535352
	2014-08-19 19:33:00	26.79	80.4	0.689917		26.98	86.14	0.493349
	2014-08-19 19:34:00	26.695	78	0.77008		26.885	82.6	0.615909
	2014-08-19 19:35:00	26.695	75.6	0.854088		26.885	86.14	0.490603
	2014-08-19 19:36:00	26.695	78	0.77008		26.98	80.24	0.703361
	2014-08-19 19:37:00	26.6	76.8	0.807554		26.885	82.6	0.615909
	2014-08-19 19:38:00	26.6	79.2	0.724014		26.885	84.96	0.532371
	2014-08-19 19:39:00	26.6	81.6	0.640474		26.79	87.32	0.446334
	2014-08-19 19:40:00	26.6	75.6	0.849324		26.79	81.42	0.654013
	2014-08-19 19:41:00	26.505	75.6	0.844582		26.695	82.6	0.609063
	2014-08-19 19:42:00	26.505	79.2	0.719972		26.79	84.96	0.529406
	2014-08-19 19:43:00	26.41	74.4	0.881169		26.695	80.24	0.691672
	2014-08-19 19:44:00	26.41	72	0.963778		26.6	80.24	0.687813
	2014-08-19 19:45:00	26.315	69.6	1.04054		26.6	80.24	0.687813
	2014-08-19 19:46:00	26.315	74.4	0.876242		26.6	82.6	0.605665
	2014-08-19 19:47:00	26.22	76.8	0.789652		26.505	86.14	0.47975
	2014-08-19 19:48:00	26.22	79.2	0.707964		26.41	88.5	0.395838
	2014-08-19 19:49:00	26.22	80.4	0.66712		26.41	87.32	0.436454
	2014-08-19 19:50:00	26.22	76.8	0.789652		26.41	81.42	0.639536
	2014-08-19 19:51:00	26.125	80.4	0.663385		26.315	82.6	0.595571
	2014-08-19 19:52:00	26.03	82.8	0.578893		26.41	86.14	0.47707
	2014-08-19 19:53:00	26.03	79.2	0.700056		26.315	84.96	0.514792
	2014-08-19 19:54:00	25.935	76.8	0.776454		26.315	83.78	0.555182
	2014-08-19 19:55:00	26.03	76.8	0.780832		26.315	82.6	0.595571
	2014-08-19 19:56:00	25.935	78	0.736293		26.315	84.96	0.514792
	2014-08-19 19:57:00	25.84	75.6	0.812034		26.315	83.78	0.555182
	2014-08-19 19:58:00	25.745	72	0.926611		26.22	82.6	0.592239
	2014-08-19 19:59:00	25.745	78	0.728051		26.125	86.14	0.469108
	2014-08-19 20:00:00	25.84	78	0.732162		26.125	83.78	0.548985
	2014-08-19 20:01:00	25.745	75.6	0.807475		26.03	84.96	0.506195
	2014-08-19 20:02:00	25.745	78	0.728051		25.935	86.14	0.463865
	2014-08-19 20:03:00	25.84	80.4	0.65229		25.84	88.5	0.382721
	2014-08-19 20:04:00	25.8717	79.2	0.693526		25.745	87.32	0.419622
	2014-08-19 20:05:00	25.9192	79.2	0.695479		25.745	83.78	0.536772
	2014-08-19 20:06:00	25.745	82.8	0.569204		25.745	84.96	0.497722
	2014-08-19 20:07:00	25.745	85.2	0.48978		25.65	86.14	0.456095
	2014-08-19 20:08:00	25.745	78	0.728051		25.745	82.6	0.575823
	2014-08-19 20:09:00	25.65	76.8	0.76345		25.65	81.42	0.611418
	2014-08-19 20:10:00	25.555	80.4	0.641357		25.65	83.78	0.533757
	2014-08-19 20:11:00	25.555	82.8	0.562824		25.555	86.14	0.453531
	2014-08-19 20:12:00	25.555	80.4	0.641357		25.555	84.96	0.492143
	2014-08-19 20:13:00	25.46	78	0.71584		25.46	82.6	0.566165
	2014-08-19 20:14:00	25.46	76.8	0.754886		25.555	80.24	0.646593
	2014-08-19 20:15:00	25.46	80.4	0.637749		25.555	83.78	0.530756
	2014-08-19 20:16:00	25.365	79.2	0.672984		25.46	82.6	0.566165
	2014-08-19 20:17:00	25.365	81.6	0.595332		25.555	81.42	0.60798
	2014-08-19 20:18:00	25.46	82.8	0.559657		25.46	82.6	0.566165
	2014-08-19 20:19:00	25.365	79.2	0.672984		25.46	80.24	0.642955
	2014-08-19 20:20:00	25.365	80.4	0.634158		25.46	83.78	0.527769
	2014-08-19 20:21:00	25.175	78	0.703808		25.46	81.42	0.60456
	2014-08-19 20:22:00	25.27	80.4	0.630585		25.46	80.24	0.642955
	2014-08-19 20:23:00	25.175	80.4	0.627029		25.365	80.24	0.639335
	2014-08-19 20:24:00	25.08	81.6	0.585318		25.46	82.6	0.566165
	2014-08-19 20:25:00	25.175	81.6	0.58864		25.365	84.96	0.486619
	2014-08-19 20:26:00	25.27	82.8	0.55337		25.365	82.6	0.562977
	2014-08-19 20:27:00	25.175	84	0.511861		25.365	83.78	0.524798
	2014-08-19 20:28:00	25.08	85.2	0.4708		25.27	84.96	0.483877
	2014-08-19 20:29:00	25.175	84	0.511861		25.27	83.78	0.521841
	2014-08-19 20:30:00	25.175	82.8	0.55025		25.27	84.96	0.483877
	2014-08-19 20:31:00	25.175	81.6	0.58864		25.27	82.6	0.559805
	2014-08-19 20:32:00	25.08	79.2	0.661664		25.27	81.42	0.597769
	2014-08-19 20:33:00	25.175	78	0.703808		25.175	79.06	0.669898
	2014-08-19 20:34:00	25.175	80.4	0.627029		25.175	80.24	0.632148
	2014-08-19 20:35:00	25.08	82.8	0.547145		25.175	84.96	0.481149
	2014-08-19 20:36:00	25.175	84	0.511861		25.175	83.78	0.518899
	2014-08-19 20:37:00	25.175	81.6	0.58864		25.175	84.96	0.481149
	2014-08-19 20:38:00	25.08	79.2	0.661664		25.08	86.14	0.440897
	2014-08-19 20:39:00	25.08	81.6	0.585318		25.08	86.14	0.440897
	2014-08-19 20:40:00	24.985	82.8	0.544056		25.08	84.96	0.478434
	2014-08-19 20:41:00	25.08	84	0.508972		25.175	86.14	0.443399
	2014-08-19 20:42:00	25.08	85.2	0.4708		25.175	87.32	0.40565
	2014-08-19 20:43:00	24.985	82.8	0.544056		25.08	84.96	0.478434
	2014-08-19 20:44:00	24.9533	80.4	0.618801		25.08	82.6	0.553508
	2014-08-19 20:45:00	24.985	82.8	0.544056		25.08	84.96	0.478434
	2014-08-19 20:46:00	24.985	81.6	0.582013		25.175	83.78	0.518899
	2014-08-19 20:47:00	24.985	80.4	0.619971		25.08	82.6	0.553508
	2014-08-19 20:48:00	24.89	82.8	0.540982		25.08	82.6	0.553508
	2014-08-19 20:49:00	24.89	84	0.503239		24.985	83.78	0.513057
	2014-08-19 20:50:00	24.985	84	0.506099		24.985	86.14	0.438408
	2014-08-19 20:51:00	24.985	85.2	0.468141		24.985	86.14	0.438408
	2014-08-19 20:52:00	24.89	85.2	0.465496		24.985	84.96	0.475733
	2014-08-19 20:53:00	24.89	81.6	0.578725		24.89	82.6	0.547272
	2014-08-19 20:54:00	24.985	82.8	0.544056		24.985	81.42	0.587707
	2014-08-19 20:55:00	24.89	84	0.503239		24.985	84.96	0.475733
	2014-08-19 20:56:00	24.985	82.8	0.544056		24.89	86.14	0.435931
	2014-08-19 20:57:00	24.89	81.6	0.578725		24.89	86.14	0.435931
	2014-08-19 20:58:00	24.89	84	0.503239		24.89	84.96	0.473045
	2014-08-19 20:59:00	24.985	85.2	0.468141		24.89	86.14	0.435931
	2014-08-19 21:00:00	24.89	85.2	0.465496		24.985	88.5	0.363758
	2014-08-19 21:01:00	24.89	81.6	0.578725		24.795	84.96	0.47037
	2014-08-19 21:02:00	24.89	82.8	0.540982		24.795	84.96	0.47037
	2014-08-19 21:03:00	24.795	80.4	0.612982		24.795	83.78	0.507274
	2014-08-19 21:04:00	24.795	81.6	0.575452		24.795	84.96	0.47037
	2014-08-19 21:05:00	24.795	85.2	0.462864		24.89	88.5	0.361703
	2014-08-19 21:06:00	24.89	84	0.503239		24.795	86.14	0.433466
	2014-08-19 21:07:00	24.795	82.8	0.537923		24.795	83.78	0.507274
	2014-08-19 21:08:00	24.795	80.4	0.612982		24.795	82.6	0.544178
	2014-08-19 21:09:00	24.795	82.8	0.537923		24.89	86.14	0.435931
	2014-08-19 21:10:00	24.795	85.2	0.462864		24.89	89.68	0.324589
	2014-08-19 21:11:00	24.89	86.4	0.427753		24.795	87.32	0.396562
	2014-08-19 21:12:00	24.795	84	0.500393		24.795	86.14	0.433466
	2014-08-19 21:13:00	24.795	81.6	0.575452		24.795	84.96	0.47037
	2014-08-19 21:14:00	24.795	82.8	0.537923		24.795	86.14	0.433466
	2014-08-19 21:15:00	24.795	85.2	0.462864		24.89	89.68	0.324589
	2014-08-19 21:16:00	24.795	84	0.500393		24.795	88.5	0.359658
	2014-08-19 21:17:00	24.795	82.8	0.537923		24.795	86.14	0.433466
	2014-08-19 21:18:00	24.89	84	0.503239		24.795	86.14	0.433466
	2014-08-19 21:19:00	24.89	85.2	0.465496		24.795	88.5	0.359658
	2014-08-19 21:20:00	24.795	86.4	0.425334		24.795	90.86	0.28585
	2014-08-19 21:21:00	24.795	81.6	0.575452		24.795	92.04	0.248946
	2014-08-19 21:22:00	24.89	82.8	0.540982		24.795	93.22	0.212042
	2014-08-19 21:23:00	24.795	85.2	0.462864		24.795	92.04	0.248946
	2014-08-19 21:24:00	24.89	84	0.503239		24.795	90.86	0.28585
	2014-08-19 21:25:00	24.795	86.4	0.425334		24.795	90.86	0.28585
	2014-08-19 21:26:00	24.795	81.6	0.575452		24.795	92.04	0.248946
	2014-08-19 21:27:00	24.89	82.8	0.540982		24.795	93.22	0.212042
	2014-08-19 21:28:00	24.795	85.2	0.462864		24.795	92.04	0.248946
	2014-08-19 21:29:00	24.795	84	0.500393		24.795	90.86	0.28585
	2014-08-19 21:30:00	24.7	86.4	0.422928		24.795	90.86	0.28585
	2014-08-19 21:31:00	24.795	81.6	0.575452		24.7	86.14	0.431013
	2014-08-19 21:32:00	24.795	82.8	0.537923		24.7	87.32	0.394318
	2014-08-19 21:33:00	24.7	85.2	0.460245		24.605	88.5	0.355598
	2014-08-19 21:34:00	24.795	84	0.500393		24.605	90.86	0.282623
	2014-08-19 21:35:00	24.7	86.4	0.422928		24.7	90.86	0.284232
	2014-08-19 21:36:00	24.7	88.8	0.348293		24.7	86.14	0.431013
	2014-08-19 21:37:00	24.795	87.6	0.387805		24.605	87.32	0.392085
	2014-08-19 21:38:00	24.795	86.4	0.425334		24.605	88.5	0.355598
	2014-08-19 21:39:00	24.7	87.6	0.38561		24.7	90.86	0.284232
	2014-08-19 21:40:00	24.605	86.4	0.420533		24.7	90.86	0.284232
	2014-08-19 21:41:00	24.605	87.6	0.383427		24.7	86.14	0.431013
	2014-08-19 21:42:00	24.605	86.4	0.420533		24.605	87.32	0.392085
	2014-08-19 21:43:00	24.605	87.6	0.383427		24.605	88.5	0.355598
	2014-08-19 21:44:00	24.605	86.4	0.420533		24.7	90.86	0.284232
	2014-08-19 21:45:00	24.605	87.6	0.383427		24.605	90.86	0.282623
	2014-08-19 21:46:00	24.605	87.6	0.383427		24.7	86.14	0.431013
	2014-08-19 21:47:00	24.605	90	0.309215		24.605	87.32	0.392085
	2014-08-19 21:48:00	24.605	87.6	0.383427		24.605	88.5	0.355598
	2014-08-19 21:49:00	24.605	86.4	0.420533		24.7	90.86	0.284232
	2014-08-19 21:50:00	24.605	87.6	0.383427		24.605	90.86	0.282623
	2014-08-19 21:51:00	24.51	87.6	0.381254		24.7	86.14	0.431013
	2014-08-19 21:52:00	24.415	86.4	0.415779		24.605	87.32	0.392085
	2014-08-19 21:53:00	24.51	87.6	0.381254		24.605	88.5	0.355598
	2014-08-19 21:54:00	24.605	86.4	0.420533		24.7	90.86	0.284232
	2014-08-19 21:55:00	24.51	87.6	0.381254		24.605	90.86	0.282623
	2014-08-19 21:56:00	24.415	87.6	0.379092		24.7	86.14	0.431013
	2014-08-19 21:57:00	24.51	86.4	0.41815		24.605	87.32	0.392085
	2014-08-19 21:58:00	24.605	87.6	0.383427		24.605	88.5	0.355598
	2014-08-19 21:59:00	24.51	86.4	0.41815		24.51	90.86	0.281021
	2014-08-19 22:00:00	24.51	87.6	0.381254		24.51	90.86	0.281021
	2014-08-19 22:01:00	24.415	87.6	0.379092		24.51	87.32	0.389863
	2014-08-19 22:02:00	24.51	86.4	0.41815		24.51	88.5	0.353583
	2014-08-19 22:03:00	24.605	87.6	0.383427		24.51	90.86	0.281021
	2014-08-19 22:04:00	24.51	87.6	0.381254		24.51	90.86	0.281021
	2014-08-19 22:05:00	24.51	88.8	0.344359		24.51	90.86	0.281021
	2014-08-19 22:06:00	24.415	90	0.30572		24.51	87.32	0.389863
	2014-08-19 22:07:00	24.51	92.4	0.233672		24.51	88.5	0.353583
	2014-08-19 22:08:00	24.605	94.8	0.160792		24.51	90.86	0.281021
	2014-08-19 22:09:00	24.51	92.4	0.233672		24.51	90.86	0.281021
	2014-08-19 22:10:00	24.415	88.8	0.342406		24.51	92.04	0.244741
	2014-08-19 22:11:00	24.415	92.4	0.232347		24.51	87.32	0.389863
	2014-08-19 22:12:00	24.32	93.6	0.19455		24.51	88.5	0.353583
	2014-08-19 22:13:00	24.415	94.8	0.158974		24.415	90.86	0.279428
	2014-08-19 22:14:00	24.415	92.4	0.232347		24.415	90.86	0.279428
	2014-08-19 22:15:00	24.415	88.8	0.342406		24.415	90.86	0.279428
	2014-08-19 22:16:00	24.32	87.6	0.376941		24.415	87.32	0.387652
	2014-08-19 22:17:00	24.415	88.8	0.342406		24.415	88.5	0.351577
	2014-08-19 22:18:00	24.415	90	0.30572		24.415	90.86	0.279428
	2014-08-19 22:19:00	24.415	92.4	0.232347		24.415	90.86	0.279428
	2014-08-19 22:20:00	24.415	88.8	0.342406		24.415	92.04	0.243353
	2014-08-19 22:21:00	24.32	87.6	0.376941		24.415	90.86	0.279428
	2014-08-19 22:22:00	24.415	88.8	0.342406		24.415	90.86	0.279428
	2014-08-19 22:23:00	24.415	90	0.30572		24.415	92.04	0.243353
	2014-08-19 22:24:00	24.415	92.4	0.232347		24.32	92.04	0.241972
	2014-08-19 22:25:00	24.32	88.8	0.340463		24.415	92.04	0.243353
	2014-08-19 22:26:00	24.32	87.6	0.376941		24.32	90.86	0.277842
	2014-08-19 22:27:00	24.415	88.8	0.342406		24.415	90.86	0.279428
	2014-08-19 22:28:00	24.415	90	0.30572		24.32	92.04	0.241972
	2014-08-19 22:29:00	24.415	92.4	0.232347		24.415	92.04	0.243353
	2014-08-19 22:30:00	24.32	88.8	0.340463		24.32	92.04	0.241972
	2014-08-19 22:31:00	24.32	87.6	0.376941		24.32	90.86	0.277842
	2014-08-19 22:32:00	24.415	88.8	0.342406		24.32	90.86	0.277842
	2014-08-19 22:33:00	24.415	90	0.30572		24.32	92.04	0.241972
	2014-08-19 22:34:00	24.415	92.4	0.232347		24.225	92.04	0.240598
	2014-08-19 22:35:00	24.225	88.8	0.338529		24.225	92.04	0.240598
	2014-08-19 22:36:00	24.225	88.8	0.338529		24.225	93.22	0.204931
	2014-08-19 22:37:00	24.225	88.8	0.338529		24.225	93.22	0.204931
	2014-08-19 22:38:00	24.225	88.8	0.338529		24.225	94.4	0.169265
	2014-08-19 22:39:00	24.225	88.8	0.338529		24.225	94.4	0.169265
	2014-08-19 22:40:00	24.225	90	0.302258		24.225	92.04	0.240598
	2014-08-19 22:41:00	24.225	88.8	0.338529		24.225	93.22	0.204931
	2014-08-19 22:42:00	24.225	90	0.302258		24.225	93.22	0.204931
	2014-08-19 22:43:00	24.225	88.8	0.338529		24.225	94.4	0.169265
	2014-08-19 22:44:00	24.225	90	0.302258		24.225	94.4	0.169265
	2014-08-19 22:45:00	24.13	90	0.300541		24.225	92.04	0.240598
	2014-08-19 22:46:00	24.13	88.8	0.336606		24.225	93.22	0.204931
	2014-08-19 22:47:00	24.13	90	0.300541		24.225	93.22	0.204931
	2014-08-19 22:48:00	24.13	88.8	0.336606		24.225	94.4	0.169265
	2014-08-19 22:49:00	24.13	90	0.300541		24.225	94.4	0.169265
	2014-08-19 22:50:00	24.13	90	0.300541		24.13	92.04	0.23923
	2014-08-19 22:51:00	24.13	88.8	0.336606		24.035	93.22	0.202608
	2014-08-19 22:52:00	24.13	90	0.300541		24.035	93.22	0.202608
	2014-08-19 22:53:00	24.13	88.8	0.336606		24.035	94.4	0.167346
	2014-08-19 22:54:00	24.13	90	0.300541		24.035	94.4	0.167346
	2014-08-19 22:55:00	24.13	90	0.300541		24.13	92.04	0.23923
	2014-08-19 22:56:00	24.13	88.8	0.336606		24.035	93.22	0.202608
	2014-08-19 22:57:00	24.13	90	0.300541		24.035	93.22	0.202608
	2014-08-19 22:58:00	24.13	88.8	0.336606		24.035	94.4	0.167346
	2014-08-19 22:59:00	24.13	90	0.300541		24.13	94.4	0.168303
	2014-08-19 23:00:00	24.035	90	0.298832		24.13	92.04	0.23923
	2014-08-19 23:01:00	24.035	91.2	0.262972		24.035	93.22	0.202608
	2014-08-19 23:02:00	24.035	91.2	0.262972		23.94	93.22	0.201455
	2014-08-19 23:03:00	24.035	91.2	0.262972		24.035	94.4	0.167346
	2014-08-19 23:04:00	24.035	90	0.298832		23.94	94.4	0.166393
	2014-08-19 23:05:00	24.035	90	0.298832		24.035	92.04	0.23787
	2014-08-19 23:06:00	24.035	91.2	0.262972		24.035	93.22	0.202608
	2014-08-19 23:07:00	24.035	91.2	0.262972		23.94	93.22	0.201455
	2014-08-19 23:08:00	24.035	91.2	0.262972		24.035	94.4	0.167346
	2014-08-19 23:09:00	24.035	90	0.298832		23.94	94.4	0.166393
	2014-08-19 23:10:00	24.035	90	0.298832		24.035	92.04	0.23787
	2014-08-19 23:11:00	24.035	91.2	0.262972		24.035	93.22	0.202608
	2014-08-19 23:12:00	24.035	91.2	0.262972		23.94	93.22	0.201455
	2014-08-19 23:13:00	24.035	90	0.298832		24.035	94.4	0.167346
	2014-08-19 23:14:00	24.035	90	0.298832		23.94	94.4	0.166393
	2014-08-19 23:15:00	24.035	91.2	0.262972		24.035	92.04	0.23787
	2014-08-19 23:16:00	24.035	91.2	0.262972		24.035	93.22	0.202608
	2014-08-19 23:17:00	24.035	91.2	0.262972		23.94	93.22	0.201455
	2014-08-19 23:18:00	24.035	90	0.298832		24.035	94.4	0.167346
	2014-08-19 23:19:00	24.035	90	0.298832		23.94	94.4	0.166393
	2014-08-19 23:20:00	23.94	91.2	0.261475		23.94	92.04	0.236516
	2014-08-19 23:21:00	23.94	91.2	0.261475		24.035	93.22	0.202608
	2014-08-19 23:22:00	23.94	90	0.297131		23.94	93.22	0.201455
	2014-08-19 23:23:00	23.94	90	0.297131		24.035	94.4	0.167346
	2014-08-19 23:24:00	23.94	91.2	0.261475		23.94	94.4	0.166393
	2014-08-19 23:25:00	23.845	91.2	0.259986		23.94	92.04	0.236516
	2014-08-19 23:26:00	23.845	91.2	0.259986		23.94	93.22	0.201455
	2014-08-19 23:27:00	23.94	90	0.297131		23.94	93.22	0.201455
	2014-08-19 23:28:00	23.845	90	0.295439		23.845	94.4	0.165446
	2014-08-19 23:29:00	23.94	91.2	0.261475		23.94	94.4	0.166393
	2014-08-19 23:30:00	23.845	91.2	0.259986		23.845	92.04	0.235169
	2014-08-19 23:31:00	23.845	90	0.295439		23.845	93.22	0.200308
	2014-08-19 23:32:00	23.94	90	0.297131		23.94	93.22	0.201455
	2014-08-19 23:33:00	23.845	91.2	0.259986		23.845	94.4	0.165446
	2014-08-19 23:34:00	23.94	91.2	0.261475		23.845	94.4	0.165446
	2014-08-19 23:35:00	23.845	91.2	0.259986		23.94	92.04	0.236516
	2014-08-19 23:36:00	23.94	90	0.297131		23.845	93.22	0.200308
	2014-08-19 23:37:00	23.845	90	0.295439		23.845	93.22	0.200308
	2014-08-19 23:38:00	23.94	91.2	0.261475		23.94	94.4	0.166393
	2014-08-19 23:39:00	23.845	91.2	0.259986		23.845	94.4	0.165446
	2014-08-19 23:40:00	23.845	91.2	0.259986		23.845	92.04	0.235169
	2014-08-19 23:41:00	23.75	92.4	0.223254		23.75	93.22	0.199166
	2014-08-19 23:42:00	23.845	92.4	0.224534		23.75	93.22	0.199166
	2014-08-19 23:43:00	23.75	91.2	0.258504		23.655	94.4	0.163565
	2014-08-19 23:44:00	23.75	92.4	0.223254		23.655	94.4	0.163565
	2014-08-19 23:45:00	23.75	91.2	0.258504		23.75	93.22	0.199166
	2014-08-19 23:46:00	23.845	92.4	0.224534		23.75	93.22	0.199166
	2014-08-19 23:47:00	23.75	92.4	0.223254		23.75	93.22	0.199166
	2014-08-19 23:48:00	23.75	91.2	0.258504		23.655	94.4	0.163565
	2014-08-19 23:49:00	23.75	92.4	0.223254		23.655	94.4	0.163565
	2014-08-19 23:50:00	23.75	91.2	0.258504		23.75	94.4	0.164503
	2014-08-19 23:51:00	23.655	92.4	0.221981		23.75	93.22	0.199166
	2014-08-19 23:52:00	23.655	92.4	0.221981		23.75	93.22	0.199166
	2014-08-19 23:53:00	23.655	91.2	0.25703		23.655	94.4	0.163565
	2014-08-19 23:54:00	23.655	92.4	0.221981		23.655	94.4	0.163565
	2014-08-19 23:55:00	23.655	91.2	0.25703		23.75	93.22	0.199166
	2014-08-19 23:56:00	23.655	93.6	0.186931		23.655	92.04	0.232496
	2014-08-19 23:57:00	23.655	93.6	0.186931		23.655	92.04	0.232496
	2014-08-19 23:58:00	23.655	93.6	0.186931		23.655	92.04	0.232496
	2014-08-19 23:59:00	23.655	93.6	0.186931		23.655	92.04	0.232496
		T(Control)	RH (Control)	VPD (Control)		T(Humidification)	RH(Humidification)	VPD (Humidification)
		35.3557	46.5867	3.07076	#DIV/0!	29.4273	81.0136	0.780006
		0.83053	5.15799	0.36366	#DIV/0!	0.452814	4.65916	0.193666
		0.829115

## Sheet: Fig 3
		(A) Leaf area								(B) Shoot dry biomass
		samples	Days after transplanting							samples	Days after transplanting
			1		27		60				1		27		60
			Control	Humidification	Control	Humidification	Control	Humidification			Control	Humidification	Control	Humidification	Control	Humidification
		sample1	0.00451	0.00458	0.1422	0.23527	0.21333	0.25368		sample10	0.147	0.21	12.704	19.9865	14.9824	21.9142
		sample2	0.00481	0.00517	0.16536	0.21212	0.27917	0.3321		sample11	0.147	0.15	13.7618	16.929	17.859	24.0316
		sample3	0.00397	0.00451	0.18295	0.25411	0.23883	0.2955		sample14	0.1274	0.13	16.3088	21.9051	17.4237	23.7991
		sample4	0.00452	0.005	0.15262	0.23838	0.33052	0.3243		sample15	0.1568	0.16	15.559	20.3251	20.1748	23.8813
		sample5	0.00499	0.00536	0.14829	0.19592	0.17802	0.3745		sample1	0.1372	0.25	14.1007	19.2375	14.4542	26.1396
		sample6	0.00546	0.00492	0.21232	0.31601	0.26512	0.40513		sample2	0.1764	0.24	13.9775	18.4783	17.1694	26.5268
		sample7	0.0058	0.00536	0.16358	0.27233	0.31347	0.38692		sample16	0.2254	0.23	15.025	21.3408	19.1301	24.3474
		sample8	0.00361	0.00408	0.16472	0.25211	0.17082	0.36412		sample17	0.098	0.1	15.2407	22.1308	18.5163	23.3756
		sample9	0.00496	0.00388	0.18247	0.23134	0.3391	0.28943		sample18	0.1666	0.17	15.0558	21.3203	20.0508	20.6646
		sample10	0.00421	0.00538	0.1625	0.2786	0.28364	0.27304		sample19	0.147	0.15	14.1418	20.7355	15.5496	21.6876
		sample11	0.00546	0.00601	0.18966	0.25867	0.17728	0.24378		sample20	0.2058	0.21	15.7028	23.6288	13.0944	27.2118
		sample12	0.00569	0.00542	0.15079	0.25219	0.24396	0.26358		sample12	0.2058	0.21	13.2688	19.8941	16.3724	21.365
		sample13	0.00532	0.00469	0.21062	0.25796	0.23379	0.29524		sample13	0.1568	0.16	20.8584	18.7245	19.8795	23.6371
		sample14	0.00551	0.00513	0.18509	0.24395	0.21132	0.28427		sample6	0.2058	0.18	17.6439	23.7622	17.1169	23.272
		sample15	0.00546	0.00439	0.15618	0.22557	0.31051	0.31337		sample7	0.1666	0.16	14.2445	20.2738	18.6785	22.3208
		sample16	0.00444	0.00566	0.15179	0.25993	0.36156	0.27578		sample8	0.1764	0.15	12.6218	20.756	19.1315	20.9206
		sample17	0.00464	0.00525	0.13126	0.21485	0.17837	0.31543		sample9	0.1568	0.15	12.1186	19.9967	14.5779	22.0499
		sample18	0.00613	0.0059	0.15651	0.27273	0.30452	0.3346		sample3	0.245	0.24	13.084	23.8853	17.7687	26.5778
		sample19	0.00616	0.0048	0.15179	0.20129	0.21856	0.33835		sample4	0.2352	0.21	11.6462	19.1349	14.0262	23.3539
		sample20	0.00552	0.00447	0.20098	0.23195	0.27851	0.27985		sample5	0.2352	0.17	16.319	21.2998	19.1269	22.5254
		Average	0.0050585	0.004998	0.168084	0.245264	0.25652	0.312149		Average	0.17591	0.1815	14.6692	20.6872	17.2542	23.4801
		SD	0.000707347	0.000574306	0.0227848	0.0286838	0.0588607	0.0451763		SD	0.0401523	0.0410744	2.11863	1.81194	2.17244	1.92229
		SE	0.000158168	0.000128419	0.00509484	0.00641388	0.0131616	0.0101017		SE	0.00897833	0.00918451	0.473739	0.405162	0.485772	0.429837

## Sheet: Fig 4
			RGR		NAR		LAR
			Control	Humidification	Control	Humidification	Control	Humidification
		sample1	0.169841	0.181382	11.9466	13.3058	0.0142166	0.0136318
		sample2	0.160208	0.170582	8.8332	9.16841	0.018137	0.0196786
		sample3	0.145594	0.167922	9.99807	12.192	0.0145622	0.0137731
		sample4	0.142795	0.161221	9.07425	12.2292	0.0157362	0.0131833
		sample5	0.155289	0.165191	10.7028	12.5998	0.0145092	0.0131106
		sample6	0.163126	0.174188	12.3459	13.5688	0.0132129	0.0128374
		sample7	0.163025	0.176134	11.3281	12.3146	0.0143912	0.0143028
		sample8	0.156429	0.174888	10.7892	11.8809	0.0144986	0.0147201
		sample9	0.159284	0.17787	11.4167	13.1143	0.0139519	0.013563
		sample10	0.163422	0.180241	11.3863	12.3239	0.0143526	0.0146253
		sample11	0.166384	0.174092	10.855	11.1078	0.0153279	0.0156729
		sample12	0.152571	0.167608	10.6674	10.9716	0.0143026	0.0152765
		sample13	0.179396	0.175435	13.4247	10.3371	0.0133631	0.0169715
		sample14	0.177973	0.188936	12.5343	13.1258	0.0141989	0.0143943
		sample15	0.16854	0.178473	13.2399	12.3924	0.0127297	0.0144018
		sample16	0.153806	0.166838	11.3254	11.0484	0.0135806	0.0151007
		sample17	0.185182	0.199033	13.0047	13.1566	0.0142397	0.0145741
		sample18	0.165077	0.177998	10.9399	13.01	0.0150895	0.0136817
		sample19	0.167393	0.181604	11.6913	11.4081	0.0143177	0.0159189
		sample20	0.158809	0.173979	10.7995	12.9351	0.0147052	0.0134502
		Average	0.162707	0.175681	11.3152	12.1095	0.0144712	0.0146434
		SD	0.0106188	0.00853661	1.22947	1.13279	0.00110957	0.00157876
		SE	0.00237444	0.00190884	0.274918	0.2533	0.000248107	0.00035302

## Sheet: Fig 5
		photosynthesis rate		stomatal conductance		Transpiration		InstWUE
		Control	Humidification	Control	Humidification	Control	Humidification	Control	Humidification
	sample1	25.4967	33.4742	0.567172	1.19852	11.0209	7.94025	2.3135	4.21576
	sample2	28.2675	35.0782	0.824672	1.75522	11.1976	9.15349	2.52442	3.83222
	sample3	27.3983	30.0886	0.628	1.32848	11.1519	9.66033	2.45683	3.11466
	sample4	28.2061	36.5569	0.995367	1.38234	10.2984	8.431	2.73887	4.33601
	sample5	23.4842	33.2692	0.381504	1.7473	9.61207	8.07723	2.4432	4.11888
	sample6	26.7404	31.4826	0.797038	1.61217	11.0416	8.56206	2.42179	3.67699
	sample7	24.2805	34.3619	0.386184	1.24518	9.31621	8.35736	2.60627	4.11157
	sample8	27.9768	36.4993	0.539952	1.31081	10.9994	9.64217	2.54349	3.78538
	sample9	25.5372	36.4183	0.470186	1.90814	9.49894	10.4057	2.68843	3.49982
	sample10	26.3439	33.1194	0.399625	1.84924	9.69802	10.3438	2.71642	3.20186
	Average	26.3732	34.0349	0.59897	1.53374	10.3835	9.05734	2.54532	3.78932
	SD	1.66328	2.18926	0.211222	0.268932	0.77929	0.914334	0.140883	0.420547
	SE	0.525975	0.692305	0.0667943	0.0850438	0.246433	0.289138	0.0445511	0.132989

## Sheet: Table 1
T
			leaf length		Stem diameter		plant height		Specific leaf area
			Control	Humidification	Control	Humidification	Control	Humidification	Control	Humidification
		sample1	34.1	38.9	12.5	13.2	147.7	147.6	281	323
		sample2	28.9	35.7	11.4	10.9	132.5	154.3	320	320
		sample3	34.3	36.4	12.2	11	141.6	160.3	342	304
		sample4	33.3	38.5	9.9	12	134.9	138.9	273	369
		sample5	30.6	35.6	9.7	11.1	132.5	154.8	315	388
		sample6	31.3	41.1	10.9	10.6	145.1	161.5	266	369
		sample7	33.5	37.5	10.6	12.8	148.4	151	273	378
		sample8	28.5	34.8	11.7	11.5	142.6	152.3	277	307
		sample9	29.2	38.9	11.5	12.7	136.8	154	258	314
		sample10	31	38.5	10.9	12.9	133.9	144.6	336	367
		sample11	29.1	39.9	9.9	10.4	145.4	138.5	285	387
		sample12	31.5	32.2	10.9	10.9	134.6	142.9	292	328
		sample13	35.2	36.5	11.4	12.7	144.6	152	363	310
		sample14	37.3	35.9	10.5	11.2	137.9	158.6	272	359
		sample15	36.4	33.5	12.4	12.5	143.6	131.1	366	378
		sample16	33.5	39.8	10.8	13.1	132.5	159.7	322	304
		sample17	27.4	40.7	9.6	13.2	137.5	162.4	282	369
		sample18	29.7	35.8	11.5	10.8	136.8	164.1	268	376
		sample19	27.8	39.7	12.8	9.9	128.9	138.2	296	380
		sample20	35.4	40.5	13.1	12.9	147.8	140.2	275	312
		Average	31.9	37.52	11.21	11.815	139.28	150.35	298.1	347.1
		SD	2.9986	2.51199	1.03308	1.08544	6.04549	9.61799	33.0484	32.2619
		SE	0.670506	0.561699	0.231005	0.242712	1.35181	2.15065	7.38986	7.21398

## Sheet: Table 2
T
			Stomatal density		Stomatal index		Stomatal length
			Control	Humidification	Control	Humidification	Control	Humidification
		sample1	79.7139	85.18	0.228	0.291	33.9	43.4
		sample2	76.98	120.76	0.296	0.288	39.8	38.99
		sample3	82.2162	95.28	0.236	0.293	35.1	41.9
		sample4	64.5	103.2	0.252	0.298	43.2	36.8
		sample5	89.7378	85.68	0.238636	0.268	39.8	39.2
		sample6	84.7	99.2	0.245283	0.28	32.6	41.4
		sample7	84.3924	100.59	0.252101	0.24	38.5	36.9
		sample8	94.4935	117.48	0.273	0.270833	37.7	45.7
		sample9	83.1487	105.357	0.229	0.252525	39.6	42.1
		sample10	85.09	99.445	0.276423	0.285714	41.5	44.2
		sample11	83.5911	110.4	0.241135	0.28866	40.7	36.1
		sample12	92.1	103.318	0.243697	0.268908	42.3	44.3
		sample13	69.61	97.3416	0.252	0.289	34.1	42.6
		sample14	67.72	114.67	0.279	0.216667	31.89	42.8
		sample15	90.6	92.17	0.282	0.242	47.4	39.2
		sample16	92.65	89.78	0.269	0.268657	37.4	38.5
		sample17	83.8	113.8	0.239	0.254237	44.9	43.9
		sample18	78.9	98.4	0.288	0.28169	39.9	40.5
		sample19	73.61	98.6	0.218	0.302	45.4	38.9
		sample20	86.8	105.6	0.211	0.235	46.5	37.4
		Average	82.2177	101.813	0.252464	0.270695	39.6095	40.7395
		SD	8.37055	9.97773	0.0240185	0.0236199	4.56827	2.87332
		SE	1.87171	2.23109	0.0053707	0.00528157	1.0215	0.642493

## Sheet: Table 3
		Marketable yield		Unmarketable yield		SS		SS/TA
		Control	Humidification	Control	Humidification	Control	Humidification	Control	Humidification
	sample1	620.9	723.8	48.4	39.8	6.3	5.2	18.8	14.8
	sample2	498.8	480.7	59.9	87.5	4.1	6.7	14.1	19.7
	sample3	408.6	639.8	120.5	61.9	6.8	4.3	18.2	11.7
	sample4	467.8	709.8	69.8	63.7	4.3	6.3	13.8	19.2
	sample5	480.2	510.8	54.9	58.9	6.8	5.1	17.3	14.3
	sample6	453.7	497.9	70.9	62.8	6.7	4.9	19	14
	sample7	547.8	503.2	56.9	51.3	6.4	6.5	19.1	18.7
	sample8	558	697.6	84.8	79.5	4.1	4.4	14.2	12.4
	sample9	637.6	668.9	67.4	36.9	4	4.6	13.5	13
	sample10	441.7	655.9	103.5	93.7	6.5	5	19.1	14.2
	sample11	423.6	719.8	72.3	60.2	5.9	5.8	17.5	16.9
	sample12	594.7	475.9	81.7	89.1	4.2	4.5	13.1	12.3
	sample13	563.7	448.9	73.2	98.2	5	6.3	15.4	18.6
	sample14	418.9	450.5	94.6	60.3	4.1	4.6	14.9	13
	sample15	433.7	694.7	86.7	40.2	3.9	5.1	13.6	14.7
	sample16	409.7	520.4	100.5	83.6	6.4	6.6	16	19.3
	sample17	421.7	508.7	91.5	95.7	6.3	6.4	18.4	18.9
	sample18	563.7	520.9	52.4	81.3	6.4	4.5	21.7	12.2
	sample19	549.7	453.9	59.8	91.7	6.6	5.9	19.3	13.2
	sample20	627	476.7	60.3	53.9	6.4	4.3	17.2	16.7
	Average	506.075	567.94	75.5	69.51	5.56	5.35	16.71	15.39
	SD	79.659	104.924	19.4655	19.911	1.16321	0.866633	2.50282	2.80805
	SE	17.8123	23.4616	4.35262	4.45224	0.260101	0.193785	0.559647	0.6279
